# Supplementary material for: Cost-effectiveness of diagnostic algorithms including lateral-flow urine lipoarabinomannan for HIV-positive patients with symptoms of tuberculosis
Source: PLoS One. 2020 Jan 30;15(1):e0227138. doi: 10.1371/journal.pone.0227138 (PMC6992347; doi:10.1371/journal.pone.0227138)
Supplement: S1 Table — For all variables, 1 = « Yes » , 0 = « No »; Sex: 1 = male, 2 = Female; Ageonsetdisease = « age of onset of disease »; Yearbirth = « year of birth »; StandardresidualLE = « Standard residual life expectancy »; age of death HIV/TB = « expected age of death due to the HIV/TB co-infection »; BMI = « Body Mass Index »; lamfinal = « LAM test result »; goldstandall = « TB confirmed »; lamsmear = « algorithm Lam&Smear »; mortality2m = « Death at 2 month »; Cliniclam = « algorithm clinic&lam »; Clinicsmear = « algorithm clinic&smear »; Clinicsmearxray = « algorithm clinic&smear&xray »; Cliniclamsmear = « algorithm clinic&lam&smear »; Clinicxray = « algorithm clinic&xray »; Clinicxraylam = « algorithm clnic&xray&lam »; Clinicsmearxraylam = « algorithm clinic&smear&ray&lam »; clinicxpert1 = « algorithm clinic&xpert sputum »; clinicxpertlam1 = « algorithm clinic&xpert sputum&lam »; clinicxpertxray1 = « algorithm clnic&xray&xpert sputum »; clinicxpertxraylam1 = « algorithm clinic&xray&xpert sputum&lam »; YLD = « Years Lost due to Disability »; YLL = « Years of Life Lost due to premature mortality »; YLD treated clinicLAM = « Nmber of years lost due to screening for algorithm clinic&lam »; YLD treated Clinicsmear = « Number of years lost due to screening for algorithm clinic&smear »; YLD treated Clinicsmearxray = « Number of years lost due to screening for algorithm clinic&smear&xray »; YLD treated Cliniclamsmear = « Number of years lost due to screening for algorithm clinic&lam&smear »; YLD treated Clinicxray = « Number of years lost due to screening for algorithm clinic&xray »; YLD treated Clinicxraylam = « Number of years lost due to screening for algorithm clnic&xray&lam »; YLD treated Clinicsmearxraylam = « Number of years lost due to screening for algorithm clinic&smear&ray&lam »; YLD treated clinicxpert1 = « Number of years lost due to screening for algorithm clinic&xpert sputum »; YLD treated clinicxpertlam1 = « Number of years lost due to screening for algorithm clinic& [file pone.0227138.s001.xlsx]

## Sheet: Data
Sex	Ageonsetdisease	Yearbirth	StandardresidLE	Age of death HIV / TB	BMI	lamfinal	goldstandall	lamsmear	mortality2m	cliniclam	YLD	YLD treatedclinicLAM	YLL	DALYs	DALYavertedclinicLAM	clinicsmear	YLD	YLD treated clinicsmear	YLL	DALYs	DALYaverted clinicsmear	clinicsmearradio	YLD	YLD treated clinicsmearxray	YLL	DALYs	DALYavertedclinicsmearxray	cliniclamsmear	YLD	YLD treated clinicLAMsmear	YLL	DALYs	DALYavertedclinicLAMsmear	clinicxray	YLD	YLL	YLD treated clinicxray	DALYs	DALYavertedclinicxray	clinicxraylam	YLD	YLL	YLD treated clinicxrayLAM	DALYs	DALYavertedclinicxrayLAM	clinicsmearxraylam	YLD	YLL	YLD treated clinicsmearxrayLAM
1	80	1934	0.94	80.94	18.6851	0	0	0	0	0	0.388492		0.479799	0.868291		0	0.388492		0.479799	0.868291		0	0.388492		0.479799	0.868291	0.479799	0	0.388492		0.479799	0.868291		0	0.388492	0.479799		0.868291		0	0.388492	0.479799		0.868291		0	0.388492	0.479799
1	75	1939	1.63	75	15.1496	0	0	0	1	0	0.446879		0.956168	1.40305		0	0.446879		0.956168	1.40305		1	0.446879		0.956168	1.40305		0	0.244351		0.956168	1.20052		1	0.446879	0.956168	0	1.40305	1.40305	1	0.446879	0.956168		1.40305		1	0.446879	0.956168
1	70	1944	2.57	72.57	21.1073	0	0	0	0	0	0.512076		1.55987	2.07194		0	0.512076		1.55987	2.07194		0	0.512076		1.55987	2.07194	1.55987	0	0.512076		1.55987	2.07194		0	0.512076	1.55987		2.07194		0	0.512076	1.55987		2.07194		0	0.512076	1.55987
2	71	1943	2.64	73.64	25.8022	0	0	0	0	0	0.498481		1.55395	2.05243		0	0.498481		1.55395	2.05243		0	0.498481		1.55395	2.05243	1.55395	0	0.498481		1.55395	2.05243		0	0.498481	1.55395		2.05243		0	0.498481	1.55395		2.05243		0	0.498481	1.55395
1	68	1946	3.02	71.02	20.8611	0	0	0	0	0	0.540104		1.88189	2.42199		0	0.540104		1.88189	2.42199		1	0.540104		1.88189	2.42199		0	0.29333		1.88189	2.17522		1	0.540104	1.88189	0.203503	2.42199	2.21849	1	0.540104	1.88189		2.42199		1	0.540104	1.88189
2	65	1949	4.36	69.36	19.0311	0	1	0	0	0	0.316242		2.71896	3.03521	2.71896	0	0.316242		2.71896	3.03521		1	0.316242	0.303938	2.71896	3.03521	2.73127	0	0.316242		2.71896	3.03521		1	0.303938	2.71896	0.303938	3.0229	2.71896	1	0.303938	2.71896		3.0229		1	0.303938	2.71896	0.303938
1	68	1946	3.02	71.02	18.6453	0	0	0	0	0	0.540104		1.88189	2.42199		0	0.540104		1.88189	2.42199		0	0.540104		1.88189	2.42199	1.88189	0	0.540104		1.88189	2.42199		0	0.540104	1.88189		2.42199		0	0.540104	1.88189		2.42199		0	0.540104	1.88189
1	70	1944	2.57	72.57	18.5078	0	1	1	0	0	0.278684		1.55987	1.83855	1.55987	1	0.278684	0.166856	1.55987	1.83855	1.6717	1	0.278684	0.166856	1.55987	1.83855	1.6717	1	0.278684	0.166856	1.55987	1.83855	1.6717	0	0.278684	1.55987		1.83855		0	0.278684	1.55987		1.83855		1	0.166856	1.55987	0.166856
1	67	1947	3.23	70.23	17.0433	0	0	0	0	0	0.554537		2.04099	2.59552		0	0.554537		2.04099	2.59552		0	0.554537		2.04099	2.59552	2.04099	0	0.554537		2.04099	2.59552		0	0.554537	2.04099		2.59552		0	0.554537	2.04099		2.59552		0	0.554537	2.04099
2	68	1946	3.37	71.37	14.8789	0	0	0	0	0	0.540104		2.05761	2.59771		0	0.540104		2.05761	2.59771		1	0.540104		2.05761	2.59771		0	0.29333		2.05761	2.35094		1	0.540104	2.05761	0.224581	2.59771	2.37313	1	0.540104	2.05761		2.59771		1	0.540104	2.05761
1	66	1948	3.48	69.48	19.0311	0	0	0	0	0	0.569248		2.22449	2.79374		0	0.569248		2.22449	2.79374		0	0.569248		2.22449	2.79374	2.22449	0	0.569248		2.22449	2.79374		0	0.569248	2.22449		2.79374		0	0.569248	2.22449		2.79374		0	0.569248	2.22449
1	67	1947	3.23	70.23	15.2249	0	1	0	0	0	0.300843		2.04099	2.34183	2.04099	0	0.300843		2.04099	2.34183		0	0.300843		2.04099	2.34183	2.04099	0	0.300843		2.04099	2.34183		0	0.300843	2.04099		2.34183		0	0.300843	2.04099		2.34183		0	0.300843	2.04099
2	67	1947	3.75	70.75	15.7768	0	0	0	0	0	0.554537		2.29917	2.85371		0	0.554537		2.29917	2.85371		0	0.554537		2.29917	2.85371	2.29917	0	0.554537		2.29917	2.85371		0	0.554537	2.29917		2.85371		0	0.554537	2.29917		2.85371		0	0.554537	2.29917
1	62	1952	4.42	66.42	20.9042	0	0	0	0	0	0.630844		2.96716	3.598		0	0.630844		2.96716	3.598		0	0.630844		2.96716	3.598	2.96716	0	0.630844		2.96716	3.598		0	0.630844	2.96716		3.598		0	0.630844	2.96716		3.598		0	0.630844	2.96716
1	62	1952	4.42	66.42	17.7999	0	0	0	0	0	0.630844		2.96716	3.598		0	0.630844		2.96716	3.598		1	0.630844		2.96716	3.598		0	0.34023		2.96716	3.30739		1	0.630844	2.96716	0.33125	3.598	3.26675	1	0.630844	2.96716		3.598		1	0.630844	2.96716
1	66	1948	3.48	69.48	15.0657	1	1	1	0	1	0.308482	0.243166	2.22449	2.53297	2.28981	1	0.308482	0.243166	2.22449	2.53297	2.28981	1	0.308482	0.243166	2.22449	2.53297	2.28981	1	0.308482	0.243166	2.22449	2.53297	2.28981	0	0.308482	2.22449		2.53297		1	0.308482	2.22449	0.243166	2.53297	2.28981	1	0.243166	2.22449	0.243166
2	64	1950	4.69	68.69	15.8173	0	0	0	0	0	0.599501		2.94536	3.54486		0	0.599501		2.94536	3.54486		1	0.599501		2.94536	3.54486		0	0.324123		2.94536	3.26948		1	0.599501	2.94536	0.331806	3.54486	3.21305	1	0.599501	2.94536		3.54486		1	0.599501	2.94536
1	64	1950	3.93	64	15.7313	1	1	1	1	1	0.324123	0	2.84666	3.17078	3.17078	0	0.324123		2.84666	3.17078		0	0.324123		2.84666	3.17078		1	0.324123	0	2.84666	3.17078	3.17078	0	0.324123	2.84666		3.17078		1	0.324123	2.84666	0	3.17078	3.17078	1	0	2.84666	0
1	64	1950	3.93	64	15.8187	1	1	1	1	1	0.324123	0	2.84666	3.17078	3.17078	1	0.324123	0	2.84666	3.17078	3.17078	1	0.324123	0	2.84666	3.17078	3.17078	1	0.324123	0	2.84666	3.17078	3.17078	0	0.324123	2.84666		3.17078		1	0.324123	2.84666	0	3.17078	3.17078	1	0	2.84666	0
2	60	1954	6.03	60	17.5064	1	1	1	1	1	0.356771	0	4.51671	4.87349	4.87349	1	0.356771	0	4.51671	4.87349	4.87349	1	0.356771	0	4.51671	4.87349	4.87349	1	0.356771	0	4.51671	4.87349	4.87349	0	0.356771	4.51671		4.87349		1	0.356771	4.51671	0	4.87349	4.87349	1	0	4.51671	0
2	58	1956	6.7	64.7	17.898	1	1	1	0	1	0.373708	0.515932	4.37949	4.7532	4.23727	1	0.373708	0.515932	4.37949	4.7532	4.23727	1	0.373708	0.515932	4.37949	4.7532	4.23727	1	0.373708	0.515932	4.37949	4.7532	4.23727	0	0.373708	4.37949		4.7532		1	0.373708	4.37949	0.515932	4.7532	4.23727	1	0.515932	4.37949	0.515932
1	58	1956	5.47	63.47	15.6046	0	0	0	0	0	0.696678		3.8283	4.52497		0	0.696678		3.8283	4.52497		1	0.696678		3.8283	4.52497		0	0.373708		3.8283	4.202		1	0.696678	3.8283	0.436978	4.52497	4.088	1	0.696678	3.8283		4.52497		1	0.696678	3.8283
2	58	1956	6.7	58	10.2596	1	1	1	1	1	0.373708	0	5.15932	5.53303	5.53303	0	0.373708		5.15932	5.53303		0	0.373708		5.15932	5.53303		1	0.373708	0	5.15932	5.53303	5.53303	0	0.373708	5.15932		5.53303		1	0.373708	5.15932	0	5.53303	5.53303	1	0	5.15932	0
1	55	1959	6.34	61.34	16.5289	0	0	0	0	0	0.748612		4.55432	5.30294		0	0.748612		4.55432	5.30294		0	0.748612		4.55432	5.30294	4.55432	0	0.748612		4.55432	5.30294		0	0.748612	4.55432		5.30294		0	0.748612	4.55432		5.30294		0	0.748612	4.55432
2	57	1957	7.07	64.07	19.257	0	0	0	0	0	0.713758		4.64294	5.3567		0	0.713758		4.64294	5.3567		0	0.713758		4.64294	5.3567	4.64294	0	0.713758		4.64294	5.3567		0	0.713758	4.64294		5.3567		0	0.713758	4.64294		5.3567		0	0.713758	4.64294
1	62	1952	4.42	66.42	15.6157	0	1	0	0	1	0.34023	0.33125	2.96716	3.30739	2.97614	1	0.34023	0.33125	2.96716	3.30739	2.97614	1	0.34023	0.33125	2.96716	3.30739	2.97614	1	0.34023	0.33125	2.96716	3.30739	2.97614	1	0.34023	2.96716	0.33125	3.30739	2.97614	1	0.34023	2.96716	0.33125	3.30739	2.97614	1	0.33125	2.96716	0.33125
2	56	1958	7.43	63.43	20.7008	0	0	0	0	0	0.731073		4.90483	5.63591		0	0.731073		4.90483	5.63591		1	0.731073		4.90483	5.63591		0	0.390991		4.90483	5.29583		1	0.731073	4.90483	0.586773	5.63591	5.04913	1	0.731073	4.90483		5.63591		1	0.731073	4.90483
1	51	1963	7.77	58.77	18.2857	0	0	0	0	0	0.820782		5.69156	6.51235		0	0.820782		5.69156	6.51235		0	0.820782		5.69156	6.51235	5.69156	0	0.820782		5.69156	6.51235		0	0.820782	5.69156		6.51235		0	0.820782	5.69156		6.51235		0	0.820782	5.69156
2	54	1960	8.18	62.18	16.038	0	0	0	0	0	0.766365		5.44736	6.21372		0	0.766365		5.44736	6.21372		0	0.766365		5.44736	6.21372	5.44736	0	0.766365		5.44736	6.21372		0	0.766365	5.44736		6.21372		0	0.766365	5.44736		6.21372		0	0.766365	5.44736
2	52	1962	8.98	60.98	15.5896	0	0	0	0	0	0.802464		6.0162	6.81867		0	0.802464		6.0162	6.81867		0	0.802464		6.0162	6.81867	6.0162	0	0.802464		6.0162	6.81867		0	0.802464	6.0162		6.81867		0	0.802464	6.0162		6.81867		0	0.802464	6.0162
1	48	1966	9.14	57.14	21.8776	0	0	0	0	0	0.876619		6.68674	7.56336		0	0.876619		6.68674	7.56336		0	0.876619		6.68674	7.56336	6.68674	0	0.876619		6.68674	7.56336		0	0.876619	6.68674		7.56336		0	0.876619	6.68674		7.56336		0	0.876619	6.68674
2	52	1962	8.98	60.98	17.7086	0	1	0	0	0	0.426344		6.0162	6.44255	6.0162	0	0.426344		6.0162	6.44255		1	0.426344	0.742477	6.0162	6.44255	5.70007	0	0.426344		6.0162	6.44255		1	0.742477	6.0162	0.742477	6.75868	6.0162	1	0.742477	6.0162		6.75868		1	0.742477	6.0162	0.742477
2	51	1963	9.4	60.4	16.6933	0	0	0	0	0	0.820782		6.30983	7.13061		0	0.820782		6.30983	7.13061		1	0.820782		6.30983	7.13061		0	0.43529		6.30983	6.74512		1	0.820782	6.30983	0.785097	7.13061	6.34552	1	0.820782	6.30983		7.13061		1	0.820782	6.30983
2	51	1963	9.4	60.4	17.0068	0	0	0	0	0	0.820782		6.30983	7.13061		0	0.820782		6.30983	7.13061		1	0.820782		6.30983	7.13061		0	0.43529		6.30983	6.74512		1	0.820782	6.30983	0.785097	7.13061	6.34552	1	0.820782	6.30983		7.13061		1	0.820782	6.30983
2	50	1964	9.84	59.84	22.7694	0	0	0	0	0	0.83926		6.61106	7.45032		0	0.83926		6.61106	7.45032		1	0.83926		6.61106	7.45032		0	0.444257		6.61106	7.05531		1	0.83926	6.61106	0.829577	7.45032	6.62074	1	0.83926	6.61106		7.45032		1	0.83926	6.61106
2	51	1963	9.4	60.4	14.5266	0	1	1	0	1	0.43529	0.785097	6.30983	6.74512	5.96002	1	0.43529	0.785097	6.30983	6.74512	5.96002	1	0.43529	0.785097	6.30983	6.74512	5.96002	1	0.43529	0.785097	6.30983	6.74512	5.96002	1	0.43529	6.30983	0.785097	6.74512	5.96002	1	0.43529	6.30983	0.785097	6.74512	5.96002	1	0.785097	6.30983	0.785097
1	46	1968	10.2	56.2	17.0935	0	0	0	0	0	0.914379		7.40038	8.31476		0	0.914379		7.40038	8.31476		0	0.914379		7.40038	8.31476	7.40038	0	0.914379		7.40038	8.31476		0	0.914379	7.40038		8.31476		0	0.914379	7.40038		8.31476		0	0.914379	7.40038
1	56	1958	6.03	56	17.301	1	1	1	1	1	0.390991	0	4.96267	5.35366	5.35366	1	0.390991	0	4.96267	5.35366	5.35366	1	0.390991	0	4.96267	5.35366	5.35366	1	0.390991	0	4.96267	5.35366	5.35366	0	0.390991	4.96267		5.35366		1	0.390991	4.96267	0	5.35366	5.35366	1	0	4.96267	0
1	56	1958	6.03	62.03	16.5147	1	1	1	0	1	0.390991	0.496267	4.29913	4.69012	4.19385	1	0.390991	0.496267	4.29913	4.69012	4.19385	1	0.390991	0.496267	4.29913	4.69012	4.19385	1	0.390991	0.496267	4.29913	4.69012	4.19385	1	0.390991	4.29913	0.496267	4.69012	4.19385	1	0.390991	4.29913	0.496267	4.69012	4.19385	1	0.496267	4.29913	0.496267
1	56	1958	6.03	62.03	20.5761	0	1	0	0	0	0.390991		4.29913	4.69012	4.29913	0	0.390991		4.29913	4.69012		0	0.390991		4.29913	4.69012	4.29913	0	0.390991		4.29913	4.69012		0	0.390991	4.29913		4.69012		0	0.390991	4.29913		4.69012		0	0.390991	4.29913
2	46	1968	11.83	57.83	18.3143	0	0	0	0	0	0.914379		7.88273	8.79711		0	0.914379		7.88273	8.79711		0	0.914379		7.88273	8.79711	7.88273	0	0.914379		7.88273	8.79711		0	0.914379	7.88273		8.79711		0	0.914379	7.88273		8.79711		0	0.914379	7.88273
2	46	1968	11.83	57.83	17.1468	0	0	0	0	0	0.914379		7.88273	8.79711		0	0.914379		7.88273	8.79711		0	0.914379		7.88273	8.79711	7.88273	0	0.914379		7.88273	8.79711		0	0.914379	7.88273		8.79711		0	0.914379	7.88273		8.79711		0	0.914379	7.88273
1	42	1972	12.63	54.63	20.3804	0	0	0	0	0	0.9903		8.87774	9.86804		0	0.9903		8.87774	9.86804		0	0.9903		8.87774	9.86804	8.87774	0	0.9903		8.87774	9.86804		0	0.9903	8.87774		9.86804		0	0.9903	8.87774		9.86804		0	0.9903	8.87774
1	55	1959	6.34	55	15.9675	1	1	1	1	1	0.399744	0	5.28977	5.68951	5.68951	1	0.399744	0	5.28977	5.68951	5.68951	1	0.399744	0	5.28977	5.68951	5.68951	1	0.399744	0	5.28977	5.68951	5.68951	1	0.399744	5.28977	0	5.68951	5.68951	1	0.399744	5.28977	0	5.68951	5.68951	1	0	5.28977	0
1	42	1972	12.63	54.63	20.1956	0	0	0	0	0	0.9903		8.87774	9.86804		0	0.9903		8.87774	9.86804		0	0.9903		8.87774	9.86804	8.87774	0	0.9903		8.87774	9.86804		0	0.9903	8.87774		9.86804		0	0.9903	8.87774		9.86804		0	0.9903	8.87774
2	48	1966	10.79	58.79		1	1	1	0	1	0.462195	0.924568	7.2359	7.6981	6.77353	1	0.462195	0.924568	7.2359	7.6981	6.77353	1	0.462195	0.924568	7.2359	7.6981	6.77353	1	0.462195	0.924568	7.2359	7.6981	6.77353	1	0.462195	7.2359	0.924568	7.6981	6.77353	1	0.462195	7.2359	0.924568	7.6981	6.77353	1	0.924568	7.2359	0.924568
1	53	1961	7.02	60.02	15.0638	0	1	0	0	0	0.41743		5.1021	5.51953	5.1021	0	0.41743		5.1021	5.51953		0	0.41743		5.1021	5.51953	5.1021	0	0.41743		5.1021	5.51953		0	0.41743	5.1021		5.51953		0	0.41743	5.1021		5.51953		0	0.41743	5.1021
1	52	1962	7.39	59.39	16.937	0	1	0	0	0	0.426344		5.39355	5.8199	5.39355	0	0.426344		5.39355	5.8199		0	0.426344		5.39355	5.8199	5.39355	0	0.426344		5.39355	5.8199		0	0.426344	5.39355		5.8199		0	0.426344	5.39355		5.8199		0	0.426344	5.39355
1	42	1972	12.63	54.63	17.2248	0	0	0	0	0	0.9903		8.87774	9.86804		0	0.9903		8.87774	9.86804		1	0.9903		8.87774	9.86804		0	0.514867		8.87774	9.39261		1	0.9903	8.87774	1.16109	9.86804	8.70695	1	0.9903	8.87774		9.86804		1	0.9903	8.87774
1	51	1963	7.77	58.77	15.4183	1	1	1	0	1	0.43529	0.679694	5.69156	6.12686	5.44716	1	0.43529	0.679694	5.69156	6.12686	5.44716	1	0.43529	0.679694	5.69156	6.12686	5.44716	1	0.43529	0.679694	5.69156	6.12686	5.44716	1	0.43529	5.69156	0.679694	6.12686	5.44716	1	0.43529	5.69156	0.679694	6.12686	5.44716	1	0.679694	5.69156	0.679694
2	44	1970	12.98	56.9	19.433	0	0	0	0	0	0.952349		8.51982	9.47217		0	0.952349		8.51982	9.47217		0	0.952349		8.51982	9.47217	8.51982	0	0.952349		8.51982	9.47217		0	0.952349	8.51982		9.47217		0	0.952349	8.51982		9.47217		0	0.952349	8.51982
2	44	1970	12.98	56.9	17.0656	0	0	0	0	0	0.952349		8.51982	9.47217		0	0.952349		8.51982	9.47217		0	0.952349		8.51982	9.47217	8.51982	0	0.952349		8.51982	9.47217		0	0.952349	8.51982		9.47217		0	0.952349	8.51982		9.47217		0	0.952349	8.51982
1	41	1973	13.29	53.9	17.301	0	0	0	0	0	1.00919		9.10259	10.1118		0	1.00919		9.10259	10.1118		0	1.00919		9.10259	10.1118	9.10259	0	1.00919		9.10259	10.1118		0	1.00919	9.10259		10.1118		0	1.00919	9.10259		10.1118		0	1.00919	9.10259
2	44	1970	12.98	56.9	19.5682	0	1	1	0	1	0.497652	1.13292	8.56353	9.06118	7.92826	1	0.497652	1.13292	8.56353	9.06118	7.92826	1	0.497652	1.13292	8.56353	9.06118	7.92826	1	0.497652	1.13292	8.56353	9.06118	7.92826	1	0.497652	8.56353	1.13292	9.06118	7.92826	1	0.497652	8.56353	1.13292	9.06118	7.92826	1	1.13292	8.56353	1.13292
2	44	1970	12.98	56.9	18.1449	1	1	1	0	1	0.497652	1.13292	8.56353	9.06118	7.92826	1	0.497652	1.13292	8.56353	9.06118	7.92826	1	0.497652	1.13292	8.56353	9.06118	7.92826	1	0.497652	1.13292	8.56353	9.06118	7.92826	1	0.497652	8.56353	1.13292	9.06118	7.92826	1	0.497652	8.56353	1.13292	9.06118	7.92826	1	1.13292	8.56353	1.13292
1	40	1974	13.97	52.9	16.3147	0	0	0	0	0	1.02797		9.20781	10.2358		0	1.02797		9.20781	10.2358		0	1.02797		9.20781	10.2358	9.20781	0	1.02797		9.20781	10.2358		0	1.02797	9.20781		10.2358		0	1.02797	9.20781		10.2358		0	1.02797	9.20781
1	40	1974	13.97	52.9	19.7232	0	0	0	0	0	1.02797		9.20781	10.2358		0	1.02797		9.20781	10.2358		0	1.02797		9.20781	10.2358	9.20781	0	1.02797		9.20781	10.2358		0	1.02797	9.20781		10.2358		0	1.02797	9.20781		10.2358		0	1.02797	9.20781
2	43	1971	13.37	43	15.4315	1	1	1	1	1	0.50632	0	11.8265	12.3328	12.3328	0	0.50632		11.8265	12.3328		1	0.50632	0	11.8265	12.3328	12.3328	1	0.50632	0	11.8265	12.3328	12.3328	1	0.50632	11.8265	0	12.3328	12.3328	1	0.50632	11.8265	0	12.3328	12.3328	1	0	11.8265	0
1	40	1974	13.97	52.9	17.3604	0	0	0	0	0	1.02797		9.20781	10.2358		0	1.02797		9.20781	10.2358		1	1.02797		9.20781	10.2358		0	0.531497		9.85087	10.3824		1	1.02797	9.20781	1.22175	10.2358	9.01402	1	1.02797	9.20781		10.2358		1	1.02797	9.20781
1	48	1966	9.14	48	20.4294	1	1	1	1	1	0.462195	0	8.19771	8.65991	8.65991	1	0.462195	0	8.19771	8.65991	8.65991	1	0.462195	0	8.19771	8.65991	8.65991	1	0.462195	0	8.19771	8.65991	8.65991	1	0.462195	8.19771	0	8.65991	8.65991	1	0.462195	8.19771	0	8.65991	8.65991	1	0	8.19771	0
2	42	1972	14.19	54.9	20.7756	0	0	0	0	0	0.9903		8.74563	9.73593		0	0.9903		8.74563	9.73593		1	0.9903		8.74563	9.73593		0	0.514867		9.49455	10.0094		1	0.9903	8.74563	1.17754	9.73593	8.55839	1	0.9903	8.74563		9.73593		1	0.9903	8.74563
2	42	1972	14.19	54.9	22.6757	1	1	1	0	1	0.514867	1.17754	9.49455	10.0094	8.83188	0	0.514867		9.49455	10.0094		0	0.514867		9.49455	10.0094		1	0.514867	1.17754	9.49455	10.0094	8.83188	0	0.514867	9.49455		10.0094		1	0.514867	9.49455	1.17754	10.0094	8.83188	1	1.17754	9.49455	1.17754
1	39	1975	14.66	51.9	15.7808	0	0	0	0	0	1.0466		9.38582	10.4324		0	1.0466		9.38582	10.4324		1	1.0466		9.38582	10.4324		0	0.539527		10.3803	10.9198		1	1.0466	9.38582	1.24358	10.4324	9.18885	1	1.0466	9.38582		10.4324		1	1.0466	9.38582
2	41	1973	14.85	53.9	18.5911	0	0	0	0	0	1.00919		9.02504	10.0342		0	1.00919		9.02504	10.0342		1	1.00919		9.02504	10.0342		0	0.523268		9.99053	10.5138		1	1.00919	9.02504	1.19972	10.0342	8.83451	1	1.00919	9.02504		10.0342		1	1.00919	9.02504
2	42	1972	14.19	42	16.2031	0	1	0	1	0	0.514867		12.5248	13.0397	12.5248	0	0.514867		12.5248	13.0397		0	0.514867		12.5248	13.0397	12.5248	0	0.514867		12.5248	13.0397		0	0.514867	12.5248		13.0397		0	0.514867	12.5248		13.0397		0	0.514867	12.5248
1	48	1966	9.14	57.14	18.6709	1	1	1	0	1	0.462195	0.819771	6.68674	7.14893	6.32916	0	0.462195		6.68674	7.14893		0	0.462195		6.68674	7.14893		1	0.462195	0.819771	6.68674	7.14893	6.32916	0	0.462195	6.68674		7.14893		1	0.462195	6.68674	0.819771	7.14893	6.32916	1	0.819771	6.68674	0.819771
2	41	1973	14.85	53.9	16.9747	0	0	0	0	0	1.00919		9.02504	10.0342		0	1.00919		9.02504	10.0342		0	1.00919		9.02504	10.0342	9.02504	0	1.00919		9.02504	10.0342		0	1.00919	9.02504		10.0342		0	1.00919	9.02504		10.0342		0	1.00919	9.02504
2	41	1973	14.85	53.9	18.1312	0	0	0	0	0	1.00919		9.02504	10.0342		0	1.00919		9.02504	10.0342		0	1.00919		9.02504	10.0342	9.02504	0	1.00919		9.02504	10.0342		0	1.00919	9.02504		10.0342		0	1.00919	9.02504		10.0342		0	1.00919	9.02504
1	47	1967	9.66	56.66	13.6991	0	1	1	0	1	0.471138	0.871805	7.04127	7.51241	6.6406	1	0.471138	0.871805	7.04127	7.51241	6.6406	1	0.471138	0.871805	7.04127	7.51241	6.6406	1	0.471138	0.871805	7.04127	7.51241	6.6406	1	0.471138	7.04127	0.871805	7.51241	6.6406	1	0.471138	7.04127	0.871805	7.51241	6.6406	1	0.871805	7.04127	0.871805
2	41	1973	14.85	53.9	16.1059	0	0	0	0	0	1.00919		9.02504	10.0342		0	1.00919		9.02504	10.0342		0	1.00919		9.02504	10.0342	9.02504	0	1.00919		9.02504	10.0342		0	1.00919	9.02504		10.0342		0	1.00919	9.02504		10.0342		0	1.00919	9.02504
2	41	1973	14.85	53.9	14.3363	0	0	0	0	0	1.00919		9.02504	10.0342		0	1.00919		9.02504	10.0342		0	1.00919		9.02504	10.0342	9.02504	0	1.00919		9.02504	10.0342		0	1.00919	9.02504		10.0342		0	1.00919	9.02504		10.0342		0	1.00919	9.02504
1	47	1967	9.66	56.66	14.7054	0	1	0	0	0	0.471138		7.04127	7.51241	7.04127	0	0.471138		7.04127	7.51241		0	0.471138		7.04127	7.51241	7.04127	0	0.471138		7.04127	7.51241		0	0.471138	7.04127		7.51241		0	0.471138	7.04127		7.51241		0	0.471138	7.04127
1	38	1976	15.36	50.9	21.2245	0	0	0	0	0	1.06504		9.87537	10.9404		0	1.06504		9.87537	10.9404		1	1.06504		9.87537	10.9404		0	0.547327		10.9177	11.465		1	1.06504	9.87537	1.26515	10.9404	9.67525	1	1.06504	9.87537		10.9404		1	1.06504	9.87537
2	40	1974	15.54	52.9	17.6471	1	1	1	0	1	0.531497	1.22175	10.503	11.0345	9.81278	1	0.531497	1.22175	10.503	11.0345	9.81278	1	0.531497	1.22175	10.503	11.0345	9.81278	1	0.531497	1.22175	10.503	11.0345	9.81278	0	0.531497	10.503		11.0345		1	0.531497	10.503	1.22175	11.0345	9.81278	1	1.22175	10.503	1.22175
2	40	1974	15.54	52.9	12.9547	1	1	1	0	1	0.531497	1.22175	10.503	11.0345	9.81278	1	0.531497	1.22175	10.503	11.0345	9.81278	1	0.531497	1.22175	10.503	11.0345	9.81278	1	0.531497	1.22175	10.503	11.0345	9.81278	0	0.531497	10.503		11.0345		1	0.531497	10.503	1.22175	11.0345	9.81278	1	1.22175	10.503	1.22175
1	46	1968	10.2	56.2	17.3745	0	1	0	0	1	0.48004	0.925603	7.40038	7.88042	6.95482	1	0.48004	0.925603	7.40038	7.88042	6.95482	1	0.48004	0.925603	7.40038	7.88042	6.95482	1	0.48004	0.925603	7.40038	7.88042	6.95482	1	0.48004	7.40038	0.925603	7.88042	6.95482	1	0.48004	7.40038	0.925603	7.88042	6.95482	1	0.925603	7.40038	0.925603
1	46	1968	10.2	56.2	11.9043	1	1	1	0	1	0.48004	0.925603	7.40038	7.88042	6.95482	1	0.48004	0.925603	7.40038	7.88042	6.95482	1	0.48004	0.925603	7.40038	7.88042	6.95482	1	0.48004	0.925603	7.40038	7.88042	6.95482	1	0.48004	7.40038	0.925603	7.88042	6.95482	1	0.48004	7.40038	0.925603	7.88042	6.95482	1	0.925603	7.40038	0.925603
2	40	1974	15.54	52.9	14.6599	0	0	0	0	0	1.02797		9.49131	10.5193		0	1.02797		9.49131	10.5193		1	1.02797		9.49131	10.5193		0	0.531497		10.503	11.0345		1	1.02797	9.49131	1.22175	10.5193	9.29753	1	1.02797	9.49131		10.5193		1	1.02797	9.49131
2	40	1974	15.54	40	18.9619	1	1	1	1	1	0.531497	0	13.7552	14.2866	14.2866	1	0.531497	0	13.7552	14.2866	14.2866	1	0.531497	0	13.7552	14.2866	14.2866	1	0.531497	0	13.7552	14.2866	14.2866	1	0.531497	13.7552	0	14.2866	14.2866	1	0.531497	13.7552	0	14.2866	14.2866	1	0	13.7552	0
1	37	1977	16.09	49.9	16.7219	0	0	0	0	0	1.08324		10.3796	11.4629		0	1.08324		10.3796	11.4629		0	1.08324		10.3796	11.4629	10.3796	0	1.08324		10.3796	11.4629		0	1.08324	10.3796		11.4629		0	1.08324	10.3796		11.4629		0	1.08324	10.3796
1	45	1969	10.77	55.77	15.6405	1	1	1	0	1	0.488885	0.981734	7.76616	8.25504	7.27331	0	0.488885		7.76616	8.25504		0	0.488885		7.76616	8.25504		1	0.488885	0.981734	7.76616	8.25504	7.27331	0	0.488885	7.76616		8.25504		1	0.488885	7.76616	0.981734	8.25504	7.27331	1	0.981734	7.76616	0.981734
2	39	1975	16.24	51.9	16.1616	0	0	0	0	0	1.0466		9.96524	11.0118		0	1.0466		9.96524	11.0118		0	1.0466		9.96524	11.0118	9.96524	0	1.0466		9.96524	11.0118		0	1.0466	9.96524		11.0118		0	1.0466	9.96524		11.0118		0	1.0466	9.96524
1	35	1979	17.59	47.9	21.83	0	0	0	0	0	1.11873		11.4112	12.5299		0	1.11873		11.4112	12.5299		0	1.11873		11.4112	12.5299	11.4112	0	1.11873		11.4112	12.5299		0	1.11873	11.4112		12.5299		0	1.11873	11.4112		12.5299		0	1.11873	11.4112
2	39	1975	16.24	51.9	15.6225	1	1	1	0	1	0.539527	1.24358	11.0235	11.5631	10.3195	1	0.539527	1.24358	11.0235	11.5631	10.3195	1	0.539527	1.24358	11.0235	11.5631	10.3195	1	0.539527	1.24358	11.0235	11.5631	10.3195	0	0.539527	11.0235		11.5631		1	0.539527	11.0235	1.24358	11.5631	10.3195	1	1.24358	11.0235	1.24358
2	39	1975	16.24	51.9	16.369	0	1	0	0	0	0.539527		11.0235	11.5631	11.0235	0	0.539527		11.0235	11.5631		0	0.539527		11.0235	11.5631	11.0235	0	0.539527		11.0235	11.5631		0	0.539527	11.0235		11.5631		0	0.539527	11.0235		11.5631		0	0.539527	11.0235
1	44	1970	11.37	55.37	17.4329	0	1	0	0	0	0.497652		8.1368	8.63445	8.1368	0	0.497652		8.1368	8.63445		1	0.497652	1.04009	8.1368	8.63445	7.59436	0	0.497652		8.1368	8.63445		1	1.04009	8.1368	1.04009	9.17688	8.1368	1	1.04009	8.1368		9.17688		1	1.04009	8.1368	1.04009
1	43	1971	11.99	54.99	15.6226	0	1	0	0	1	0.50632	1.0999	8.50772	9.01404	7.91413	1	0.50632	1.0999	8.50772	9.01404	7.91413	1	0.50632	1.0999	8.50772	9.01404	7.91413	1	0.50632	1.0999	8.50772	9.01404	7.91413	1	0.50632	8.50772	1.0999	9.01404	7.91413	1	0.50632	8.50772	1.0999	9.01404	7.91413	1	1.0999	8.50772	1.0999
1	35	1979	17.59	47.9	20.5499	0	0	0	0	0	1.11873		11.4112	12.5299		0	1.11873		11.4112	12.5299		1	1.11873		11.4112	12.5299		0	0.569014		12.6008	13.1698		1	1.11873	11.4112	1.32776	12.5299	11.2021	1	1.11873	11.4112		12.5299		1	1.11873	11.4112
1	43	1971	11.99	54.99	18.1449	0	1	0	0	0	0.50632		8.50772	9.01404	8.50772	0	0.50632		8.50772	9.01404		1	0.50632	1.0999	8.50772	9.01404	7.91413	0	0.50632		8.50772	9.01404		1	1.0999	8.50772	1.0999	9.60762	8.50772	1	1.0999	8.50772		9.60762		1	1.0999	8.50772	1.0999
2	38	1976	16.97	50.9	15.917	1	1	1		1	0.547327	1.26515	11.5592	12.1066	10.8414	0	0.547327		11.5592	12.1066		1	0.547327	1.26515	11.5592	12.1066	10.8414	1	0.547327	1.26515	11.5592	12.1066	10.8414	1	0.547327	11.5592	1.26515	12.1066	10.8414	1	0.547327	11.5592	1.26515	12.1066	10.8414	1	1.26515	11.5592	1.26515
2	37	1977	17.71	49.9	18.2868	0	0	0	0	0	1.08324		10.9481	12.0314		0	1.08324		10.9481	12.0314		1	1.08324		10.9481	12.0314		0	0.554865		12.1018	12.6567		1	1.08324	10.9481	1.28641	12.0314	10.745	1	1.08324	10.9481		12.0314		1	1.08324	10.9481
1	34	1980	18.36	46.9	22.4766	0	0	0	0	0	1.1359		11.9375	13.0734		0	1.1359		11.9375	13.0734		1	1.1359		11.9375	13.0734		0	0.57555		13.1765	13.7521		1	1.1359	11.9375	1.3477	13.0734	11.7257	1	1.1359	11.9375		13.0734		1	1.1359	11.9375
1	34	1980	18.36	46.9	15.8725	0	0	0	0	0	1.1359		11.9375	13.0734		0	1.1359		11.9375	13.0734		0	1.1359		11.9375	13.0734	11.9375	0	1.1359		11.9375	13.0734		0	1.1359	11.9375		13.0734		0	1.1359	11.9375		13.0734		0	1.1359	11.9375
1	34	1980	18.36	46.9	19.047	0	0	0	0	0	1.1359		11.9375	13.0734		0	1.1359		11.9375	13.0734		0	1.1359		11.9375	13.0734	11.9375	0	1.1359		11.9375	13.0734		0	1.1359	11.9375		13.0734		0	1.1359	11.9375		13.0734		0	1.1359	11.9375
2	35	1979	19.23	47.9	15.9439	0	0	0	0	0	1.11873		11.9597	13.0785		0	1.11873		11.9597	13.0785		1	1.11873		11.9597	13.0785		0	0.569014		13.2096	13.7786		1	1.11873	11.9597	1.32776	13.0785	11.7507	1	1.11873	11.9597		13.0785		1	1.11873	11.9597
2	37	1977	17.71	49.9	19.1001	0	1	0	0	1	0.554865	1.28641	12.1018	12.6567	11.3703	1	0.554865	1.28641	12.1018	12.6567	11.3703	1	0.554865	1.28641	12.1018	12.6567	11.3703	1	0.554865	1.28641	12.1018	12.6567	11.3703	1	0.554865	12.1018	1.28641	12.6567	11.3703	1	0.554865	12.1018	1.28641	12.6567	11.3703	1	1.28641	12.1018	1.28641
1	41	1973	13.29	53.9	17.8465	0	1	0	0	0	0.523268		9.3298	9.85307	9.3298	0	0.523268		9.3298	9.85307		1	0.523268	1.19972	9.3298	9.85307	8.65334	0	0.523268		9.3298	9.85307		1	1.19972	9.3298	1.19972	10.5295	9.3298	1	1.19972	9.3298		10.5295		1	1.19972	9.3298	1.19972
1	32	1982	19.93	44.9	14.491	0	0	0	0	0	1.16879		13.0055	14.1743		0	1.16879		13.0055	14.1743		1	1.16879		13.0055	14.1743		0	0.587335		14.3428	14.9301		1	1.16879	13.0055	1.38577	14.1743	12.7885	1	1.16879	13.0055		14.1743		1	1.16879	13.0055
2	36	1978	18.47	48.9	14.881	0	1	1	0	1	0.562106	1.3073	12.6545	13.2166	11.9093	1	0.562106	1.3073	12.6545	13.2166	11.9093	1	0.562106	1.3073	12.6545	13.2166	11.9093	1	0.562106	1.3073	12.6545	13.2166	11.9093	1	0.562106	12.6545	1.3073	13.2166	11.9093	1	0.562106	12.6545	1.3073	13.2166	11.9093	1	1.3073	12.6545	1.3073
2	34	1980	20.01	46.9	17.0068	0	0	0	0	0	1.1359		12.4756	13.6115		0	1.1359		12.4756	13.6115		0	1.1359		12.4756	13.6115	12.4756	0	1.1359		12.4756	13.6115		0	1.1359	12.4756		13.6115		0	1.1359	12.4756		13.6115		0	1.1359	12.4756
2	36	1978	18.47	36	19.1111	1	1	1	1	1	0.562106	0	16.3114	16.8735	16.8735	0	0.562106		16.3114	16.8735		0	0.562106		16.3114	16.8735		1	0.562106	0	16.3114	16.8735	16.8735	0	0.562106	16.3114		16.8735		1	0.562106	16.3114	0	16.8735	16.8735	1	0	16.3114	0
1	40	1974	13.97	52.9	20.6575	0	1	0	0	0	0.531497		9.85087	10.3824	9.85087	0	0.531497		9.85087	10.3824		1	0.531497	1.22175	9.85087	10.3824	9.16062	0	0.531497		9.85087	10.3824		1	1.22175	9.85087	1.22175	11.0726	9.85087	1	1.22175	9.85087		11.0726		1	1.22175	9.85087	1.22175
2	33	1981	20.83	45.9	25.5102	0	0	0	0	0	1.15261		13.0056	14.1582		0	1.15261		13.0056	14.1582		0	1.15261		13.0056	14.1582	13.0056	0	1.15261		13.0056	14.1582		0	1.15261	13.0056		14.1582		0	1.15261	13.0056		14.1582		0	1.15261	13.0056
2	36	1978	18.47	48.9	18.9036	0	1	0	0	0	0.562106		12.6545	13.2166	12.6545	0	0.562106		12.6545	13.2166		0	0.562106		12.6545	13.2166	12.6545	0	0.562106		12.6545	13.2166		0	0.562106	12.6545		13.2166		0	0.562106	12.6545		13.2166		0	0.562106	12.6545
2	35	1979	19.23	47.9	15.2439	0	1	1	0	0	0.569014		13.2096	13.7786	13.2096	1	0.569014	1.32776	13.2096	13.7786	12.4508	1	0.569014	1.32776	13.2096	13.7786	12.4508	1	0.569014	1.32776	13.2096	13.7786	12.4508	0	0.569014	13.2096		13.7786		0	0.569014	13.2096		13.7786		1	1.32776	13.2096	1.32776
1	40	1974	13.97	52.9	16.4366	1	1	1	0	1	0.531497	1.22175	9.85087	10.3824	9.16062	0	0.531497		9.85087	10.3824		0	0.531497		9.85087	10.3824		1	0.531497	1.22175	9.85087	10.3824	9.16062	0	0.531497	9.85087		10.3824		1	0.531497	9.85087	1.22175	10.3824	9.16062	1	1.22175	9.85087	1.22175
2	35	1979	19.23	47.9	14.881	1	1	1	0	1	0.569014	1.32776	13.2096	13.7786	12.4508	0	0.569014		13.2096	13.7786		0	0.569014		13.2096	13.7786		1	0.569014	1.32776	13.2096	13.7786	12.4508	0	0.569014	13.2096		13.7786		1	0.569014	13.2096	1.32776	13.7786	12.4508	1	1.32776	13.2096	1.32776
2	35	1979	19.23	47.9	16.0156	0	1	1	0	0	0.569014		13.2096	13.7786	13.2096	1	0.569014	1.32776	13.2096	13.7786	12.4508	1	0.569014	1.32776	13.2096	13.7786	12.4508	1	0.569014	1.32776	13.2096	13.7786	12.4508	0	0.569014	13.2096		13.7786		0	0.569014	13.2096		13.7786		1	1.32776	13.2096	1.32776
1	40	1974	13.97	52.9	15.5896	1	1	1	0	1	0.531497	1.22175	9.85087	10.3824	9.16062	1	0.531497	1.22175	9.85087	10.3824	9.16062	1	0.531497	1.22175	9.85087	10.3824	9.16062	1	0.531497	1.22175	9.85087	10.3824	9.16062	0	0.531497	9.85087		10.3824		1	0.531497	9.85087	1.22175	10.3824	9.16062	1	1.22175	9.85087	1.22175
1	30	1984	21.53	42.9	13.8408	0	0	0	0	0	1.19929		14.0876	15.2869		0	1.19929		14.0876	15.2869		0	1.19929		14.0876	15.2869	14.0876	0	1.19929		14.0876	15.2869		0	1.19929	14.0876		15.2869		0	1.19929	14.0876		15.2869		0	1.19929	14.0876
2	35	1979	19.23	47.9	15.1111	1	1	1	0	1	0.569014	1.32776	13.2096	13.7786	12.4508	1	0.569014	1.32776	13.2096	13.7786	12.4508	1	0.569014	1.32776	13.2096	13.7786	12.4508	1	0.569014	1.32776	13.2096	13.7786	12.4508	1	0.569014	13.2096	1.32776	13.7786	12.4508	1	0.569014	13.2096	1.32776	13.7786	12.4508	1	1.32776	13.2096	1.32776
1	30	1984	21.53	42.9	19.8373	0	0	0	0	0	1.19929		14.0876	15.2869		0	1.19929		14.0876	15.2869		0	1.19929		14.0876	15.2869	14.0876	0	1.19929		14.0876	15.2869		0	1.19929	14.0876		15.2869		0	1.19929	14.0876		15.2869		0	1.19929	14.0876
2	35	1979	19.23	35	20.5049	1	1	1	1	1	0.569014	0	16.953	17.522	17.522	0	0.569014		16.953	17.522		0	0.569014		16.953	17.522		1	0.569014	0	16.953	17.522	17.522	0	0.569014	16.953		17.522		1	0.569014	16.953	0	17.522	17.522	1	0	16.953	0
2	32	1982	21.65	44.9	16.6043	0	0	0	0	0	1.16879		13.5368	14.7056		0	1.16879		13.5368	14.7056		0	1.16879		13.5368	14.7056	13.5368	0	1.16879		13.5368	14.7056		0	1.16879	13.5368		14.7056		0	1.16879	13.5368		14.7056		0	1.16879	13.5368
1	40	1974	13.97	40	17.6471	1	1	1	1	1	0.531497	0	12.871	13.4024	13.4024	1	0.531497	0	12.871	13.4024	13.4024	1	0.531497	0	12.871	13.4024	13.4024	1	0.531497	0	12.871	13.4024	13.4024	1	0.531497	12.871	0	13.4024	13.4024	1	0.531497	12.871	0	13.4024	13.4024	1	0	12.871	0
2	34	1980	20.01	46.9	15.4315	1	1	1	0	1	0.57555	1.3477	13.7737	14.3492	13.0015	1	0.57555	1.3477	13.7737	14.3492	13.0015	1	0.57555	1.3477	13.7737	14.3492	13.0015	1	0.57555	1.3477	13.7737	14.3492	13.0015	1	0.57555	13.7737	1.3477	14.3492	13.0015	1	0.57555	13.7737	1.3477	14.3492	13.0015	1	1.3477	13.7737	1.3477
1	39	1975	14.66	39	17.0656	0	1	1	1	0	0.539527		13.511	14.0505	13.511	1	0.539527	0	13.511	14.0505	14.0505	1	0.539527	0	13.511	14.0505	14.0505	1	0.539527	0	13.511	14.0505	14.0505	0	0.539527	13.511		14.0505		0	0.539527	13.511		14.0505		1	0	13.511	0
2	34	1980	20.01	46.9	21.2183	0	1	0	0	0	0.57555		13.7737	14.3492	13.7737	0	0.57555		13.7737	14.3492		1	0.57555	1.3477	13.7737	14.3492	13.0015	0	0.57555		13.7737	14.3492		1	1.3477	13.7737	1.3477	15.1214	13.7737	1	1.3477	13.7737		15.1214		1	1.3477	13.7737	1.3477
2	32	1982	21.65	32	20.5688	0	0	0	1	0	1.16879		18.8982	20.0669		0	1.16879		18.8982	20.0669		1	1.16879		18.8982	20.0669		0	0.587335		18.8982	19.4855		1	1.16879	18.8982	0	20.0669	20.0669	1	1.16879	18.8982		20.0669		1	1.16879	18.8982
1	39	1975	14.66	51.9	16.3721	0	1	0	0	0	0.539527		10.3803	10.9198	10.3803	0	0.539527		10.3803	10.9198		0	0.539527		10.3803	10.9198	10.3803	0	0.539527		10.3803	10.9198		0	0.539527	10.3803		10.9198		0	0.539527	10.3803		10.9198		0	0.539527	10.3803
1	39	1975	14.66	51.9	17.0433	1	1	1	0	1	0.539527	1.24358	10.3803	10.9198	9.67624	1	0.539527	1.24358	10.3803	10.9198	9.67624	1	0.539527	1.24358	10.3803	10.9198	9.67624	1	0.539527	1.24358	10.3803	10.9198	9.67624	0	0.539527	10.3803		10.9198		1	0.539527	10.3803	1.24358	10.9198	9.67624	1	1.24358	10.3803	1.24358
1	39	1975	14.66	51.9	15.0204	0	1	1	0	1	0.539527	1.24358	10.3803	10.9198	9.67624	1	0.539527	1.24358	10.3803	10.9198	9.67624	1	0.539527	1.24358	10.3803	10.9198	9.67624	1	0.539527	1.24358	10.3803	10.9198	9.67624	1	0.539527	10.3803	1.24358	10.9198	9.67624	1	0.539527	10.3803	1.24358	10.9198	9.67624	1	1.24358	10.3803	1.24358
2	31	1983	22.48	43.9	20.1348	0	0	0	0	0	1.18438		14.0719	15.2563		0	1.18438		14.0719	15.2563		0	1.18438		14.0719	15.2563	14.0719	0	1.18438		14.0719	15.2563		0	1.18438	14.0719		15.2563		0	1.18438	14.0719		15.2563		0	1.18438	14.0719
1	38	1976	15.36	50.9	26.2188	0	1	1	0	0	0.547327		10.9177	11.465	10.9177	1	0.547327	1.26515	10.9177	11.465	10.1998	1	0.547327	1.26515	10.9177	11.465	10.1998	1	0.547327	1.26515	10.9177	11.465	10.1998	0	0.547327	10.9177		11.465		0	0.547327	10.9177		11.465		1	1.26515	10.9177	1.26515
2	34	1980	20.01	46.9	17.7778	0	1	0	0	0	0.57555		13.7737	14.3492	13.7737	0	0.57555		13.7737	14.3492		0	0.57555		13.7737	14.3492	13.7737	0	0.57555		13.7737	14.3492		0	0.57555	13.7737		14.3492		0	0.57555	13.7737		14.3492		0	0.57555	13.7737
1	38	1976	15.36	50.9	15.0597	1	1	1	0	1	0.547327	1.26515	10.9177	11.465	10.1998	1	0.547327	1.26515	10.9177	11.465	10.1998	1	0.547327	1.26515	10.9177	11.465	10.1998	1	0.547327	1.26515	10.9177	11.465	10.1998	1	0.547327	10.9177	1.26515	11.465	10.1998	1	0.547327	10.9177	1.26515	11.465	10.1998	1	1.26515	10.9177	1.26515
1	38	1976	15.36	50.9	20.4284	1	1	1	0	1	0.547327	1.26515	10.9177	11.465	10.1998	1	0.547327	1.26515	10.9177	11.465	10.1998	1	0.547327	1.26515	10.9177	11.465	10.1998	1	0.547327	1.26515	10.9177	11.465	10.1998	1	0.547327	10.9177	1.26515	11.465	10.1998	1	0.547327	10.9177	1.26515	11.465	10.1998	1	1.26515	10.9177	1.26515
1	38	1976	15.36	50.9	18.937	1	1	1	0	1	0.547327	1.26515	10.9177	11.465	10.1998	0	0.547327		10.9177	11.465		0	0.547327		10.9177	11.465		1	0.547327	1.26515	10.9177	11.465	10.1998	0	0.547327	10.9177		11.465		1	0.547327	10.9177	1.26515	11.465	10.1998	1	1.26515	10.9177	1.26515
2	33	1981	20.83	45.9	22.9481	1	1	1	0	1	0.581672	1.36707	14.3527	14.9344	13.5673	1	0.581672	1.36707	14.3527	14.9344	13.5673	1	0.581672	1.36707	14.3527	14.9344	13.5673	1	0.581672	1.36707	14.3527	14.9344	13.5673	0	0.581672	14.3527		14.9344		1	0.581672	14.3527	1.36707	14.9344	13.5673	1	1.36707	14.3527	1.36707
2	33	1981	20.83	45.9	14.8438	1	1	1	0	1	0.581672	1.36707	14.3527	14.9344	13.5673	1	0.581672	1.36707	14.3527	14.9344	13.5673	1	0.581672	1.36707	14.3527	14.9344	13.5673	1	0.581672	1.36707	14.3527	14.9344	13.5673	1	0.581672	14.3527	1.36707	14.9344	13.5673	1	0.581672	14.3527	1.36707	14.9344	13.5673	1	1.36707	14.3527	1.36707
2	31	1983	22.48	43.9	16.0231	0	0	0	0	0	1.18438		14.0719	15.2563		0	1.18438		14.0719	15.2563		1	1.18438		14.0719	15.2563		0	0.592492		15.5155	16.108		1	1.18438	14.0719	1.40371	15.2563	13.8526	1	1.18438	14.0719		15.2563		1	1.18438	14.0719
1	27	1987	23.95	39.9	21.4533	0	0	0	0	0	1.23913		15.7191	16.9582		0	1.23913		15.7191	16.9582		0	1.23913		15.7191	16.9582	15.7191	0	1.23913		15.7191	16.9582		0	1.23913	15.7191		16.9582		0	1.23913	15.7191		16.9582		0	1.23913	15.7191
1	38	1976	15.36	50.9	16.3304	0	1	1	0	0	0.547327		10.9177	11.465	10.9177	1	0.547327	1.26515	10.9177	11.465	10.1998	1	0.547327	1.26515	10.9177	11.465	10.1998	1	0.547327	1.26515	10.9177	11.465	10.1998	0	0.547327	10.9177		11.465		0	0.547327	10.9177		11.465		1	1.26515	10.9177	1.26515
1	37	1977	16.09	49.9	16.9796	0	1	0	0	0	0.554865		11.4708	12.0257	11.4708	0	0.554865		11.4708	12.0257		0	0.554865		11.4708	12.0257	11.4708	0	0.554865		11.4708	12.0257		0	0.554865	11.4708		12.0257		0	0.554865	11.4708		12.0257		0	0.554865	11.4708
2	33	1981	20.83	45.9	19.0443	1	1	1	0	1	0.581672	1.36707	14.3527	14.9344	13.5673	1	0.581672	1.36707	14.3527	14.9344	13.5673	1	0.581672	1.36707	14.3527	14.9344	13.5673	1	0.581672	1.36707	14.3527	14.9344	13.5673	0	0.581672	14.3527		14.9344		1	0.581672	14.3527	1.36707	14.9344	13.5673	1	1.36707	14.3527	1.36707
2	29	1985	24.18	41.9	14.2399	0	0	0	0	0	1.21344		15.1544	16.3678		0	1.21344		15.1544	16.3678		0	1.21344		15.1544	16.3678	15.1544	0	1.21344		15.1544	16.3678		0	1.21344	15.1544		16.3678		0	1.21344	15.1544		16.3678		0	1.21344	15.1544
2	28	1986	25.04	40.9	15.5489	0	0	0	0	0	1.22675		15.698	16.9248		0	1.22675		15.698	16.9248		0	1.22675		15.698	16.9248	15.698	0	1.22675		15.698	16.9248		0	1.22675	15.698		16.9248		0	1.22675	15.698		16.9248		0	1.22675	15.698
2	32	1982	21.65	44.9	17.6254	1	1	1	0	1	0.587335	1.38577	14.9323	15.5197	14.1339	1	0.587335	1.38577	14.9323	15.5197	14.1339	1	0.587335	1.38577	14.9323	15.5197	14.1339	1	0.587335	1.38577	14.9323	15.5197	14.1339	1	0.587335	14.9323	1.38577	15.5197	14.1339	1	0.587335	14.9323	1.38577	15.5197	14.1339	1	1.38577	14.9323	1.38577
2	27	1987	25.9	39.9	15.8173	0	0	0	0	0	1.23913		16.2409	17.48		0	1.23913		16.2409	17.48		0	1.23913		16.2409	17.48	16.2409	0	1.23913		16.2409	17.48		0	1.23913	16.2409		17.48		0	1.23913	16.2409		17.48		0	1.23913	16.2409
2	32	1982	21.65	44.9	15.2439	1	1	1	0	1	0.587335	1.38577	14.9323	15.5197	14.1339	1	0.587335	1.38577	14.9323	15.5197	14.1339	1	0.587335	1.38577	14.9323	15.5197	14.1339	1	0.587335	1.38577	14.9323	15.5197	14.1339	1	0.587335	14.9323	1.38577	15.5197	14.1339	1	0.587335	14.9323	1.38577	15.5197	14.1339	1	1.38577	14.9323	1.38577
2	32	1982	21.65	32	10.1537	1	1	1	1	1	0.587335	0	18.8982	19.4855	19.4855	0	0.587335		18.8982	19.4855		0	0.587335		18.8982	19.4855		1	0.587335	0	18.8982	19.4855	19.4855	0	0.587335	18.8982		19.4855		1	0.587335	18.8982	0	19.4855	19.4855	1	0	18.8982	0
2	32	1982	21.65	44.9	15.7558	0	1	0	0	0	0.587335		14.9323	15.5197	14.9323	0	0.587335		14.9323	15.5197		1	0.587335	1.38577	14.9323	15.5197	14.1339	0	0.587335		14.9323	15.5197		1	1.38577	14.9323	1.38577	16.3181	14.9323	1	1.38577	14.9323		16.3181		1	1.38577	14.9323	1.38577
2	32	1982	21.65	44.9	16.2278	1	1	1	0	1	0.587335	1.38577	14.9323	15.5197	14.1339	1	0.587335	1.38577	14.9323	15.5197	14.1339	1	0.587335	1.38577	14.9323	15.5197	14.1339	1	0.587335	1.38577	14.9323	15.5197	14.1339	0	0.587335	14.9323		15.5197		1	0.587335	14.9323	1.38577	15.5197	14.1339	1	1.38577	14.9323	1.38577
1	24	1990	26.38	36.9	20.8117	0	0	0	0	0	1.26963		17.3465	18.6162		0	1.26963		17.3465	18.6162		0	1.26963		17.3465	18.6162	17.3465	0	1.26963		17.3465	18.6162		0	1.26963	17.3465		18.6162		0	1.26963	17.3465		18.6162		0	1.26963	17.3465
2	26	1988	26.76	38.9	16.8475	0	0	0	0	0	1.25047		16.7827	18.0332		0	1.25047		16.7827	18.0332		0	1.25047		16.7827	18.0332	16.7827	0	1.25047		16.7827	18.0332		0	1.25047	16.7827		18.0332		0	1.25047	16.7827		18.0332		0	1.25047	16.7827
1	37	1977	16.09	49.9	21.6311	1	1	1	0	1	0.554865	1.28641	11.4708	12.0257	10.7392	1	0.554865	1.28641	11.4708	12.0257	10.7392	1	0.554865	1.28641	11.4708	12.0257	10.7392	1	0.554865	1.28641	11.4708	12.0257	10.7392	1	0.554865	11.4708	1.28641	12.0257	10.7392	1	0.554865	11.4708	1.28641	12.0257	10.7392	1	1.28641	11.4708	1.28641
2	32	1982	21.65	44.9	16.8802	1	1	1	0	1	0.587335	1.38577	14.9323	15.5197	14.1339	1	0.587335	1.38577	14.9323	15.5197	14.1339	1	0.587335	1.38577	14.9323	15.5197	14.1339	1	0.587335	1.38577	14.9323	15.5197	14.1339	1	0.587335	14.9323	1.38577	15.5197	14.1339	1	0.587335	14.9323	1.38577	15.5197	14.1339	1	1.38577	14.9323	1.38577
2	32	1982	21.65	32	13.818	1	1	1	1	1	0.587335	0	18.8982	19.4855	19.4855	1	0.587335	0	18.8982	19.4855	19.4855	1	0.587335	0	18.8982	19.4855	19.4855	1	0.587335	0	18.8982	19.4855	19.4855	1	0.587335	18.8982	0	19.4855	19.4855	1	0.587335	18.8982	0	19.4855	19.4855	1	0	18.8982	0
2	32	1982	21.65	32	13.5905	0	1	0	1	1	0.587335	0	18.8982	19.4855	19.4855	1	0.587335	0	18.8982	19.4855	19.4855	1	0.587335	0	18.8982	19.4855	19.4855	1	0.587335	0	18.8982	19.4855	19.4855	1	0.587335	18.8982	0	19.4855	19.4855	1	0.587335	18.8982	0	19.4855	19.4855	1	0	18.8982	0
1	23	1991	27.17	35.9	22.8269	0	0	0	0	0	1.27722		17.8802	19.1574		0	1.27722		17.8802	19.1574		0	1.27722		17.8802	19.1574	17.8802	0	1.27722		17.8802	19.1574		0	1.27722	17.8802		19.1574		0	1.27722	17.8802		19.1574		0	1.27722	17.8802
1	36	1978	16.84	36	16.4237	1	1	1	1	1	0.562106	0	15.4743	16.0364	16.0364	1	0.562106	0	15.4743	16.0364	16.0364	1	0.562106	0	15.4743	16.0364	16.0364	1	0.562106	0	15.4743	16.0364	16.0364	0	0.562106	15.4743		16.0364		1	0.562106	15.4743	0	16.0364	16.0364	1	0	15.4743	0
1	36	1978	16.84	48.9	16.1778	1	1	1	0	1	0.562106	1.3073	12.0347	12.5968	11.2895	0	0.562106		12.0347	12.5968		1	0.562106	1.3073	12.0347	12.5968	11.2895	1	0.562106	1.3073	12.0347	12.5968	11.2895	1	0.562106	12.0347	1.3073	12.5968	11.2895	1	0.562106	12.0347	1.3073	12.5968	11.2895	1	1.3073	12.0347	1.3073
2	25	1989	27.63	37.9	14.8721	0	0	0	0	0	1.26068		17.3253	18.586		0	1.26068		17.3253	18.586		0	1.26068		17.3253	18.586	17.3253	0	1.26068		17.3253	18.586		0	1.26068	17.3253		18.586		0	1.26068	17.3253		18.586		0	1.26068	17.3253
2	32	1982	21.65	44.9	14.758	1	1	1	0	1	0.587335	1.38577	14.9323	15.5197	14.1339	1	0.587335	1.38577	14.9323	15.5197	14.1339	1	0.587335	1.38577	14.9323	15.5197	14.1339	1	0.587335	1.38577	14.9323	15.5197	14.1339	1	0.587335	14.9323	1.38577	15.5197	14.1339	1	0.587335	14.9323	1.38577	15.5197	14.1339	1	1.38577	14.9323	1.38577
2	31	1983	22.48	43.9	17.5781	1	1	1	0	1	0.592492	1.40371	15.5155	16.108	14.7043	1	0.592492	1.40371	15.5155	16.108	14.7043	1	0.592492	1.40371	15.5155	16.108	14.7043	1	0.592492	1.40371	15.5155	16.108	14.7043	1	0.592492	15.5155	1.40371	16.108	14.7043	1	0.592492	15.5155	1.40371	16.108	14.7043	1	1.40371	15.5155	1.40371
2	31	1983	22.48	43.9	14.5266	1	1	1	0	1	0.592492	1.40371	15.5155	16.108	14.7043	1	0.592492	1.40371	15.5155	16.108	14.7043	1	0.592492	1.40371	15.5155	16.108	14.7043	1	0.592492	1.40371	15.5155	16.108	14.7043	1	0.592492	15.5155	1.40371	16.108	14.7043	1	0.592492	15.5155	1.40371	16.108	14.7043	1	1.40371	15.5155	1.40371
2	31	1983	22.48	43.9	17.3611	1	1	1	0	1	0.592492	1.40371	15.5155	16.108	14.7043	0	0.592492		15.5155	16.108		0	0.592492		15.5155	16.108		1	0.592492	1.40371	15.5155	16.108	14.7043	0	0.592492	15.5155		16.108		1	0.592492	15.5155	1.40371	16.108	14.7043	1	1.40371	15.5155	1.40371
2	31	1983	22.48	43.9	19.721	1	1	1	0	1	0.592492	1.40371	15.5155	16.108	14.7043	0	0.592492		15.5155	16.108		0	0.592492		15.5155	16.108		1	0.592492	1.40371	15.5155	16.108	14.7043	0	0.592492	15.5155		16.108		1	0.592492	15.5155	1.40371	16.108	14.7043	1	1.40371	15.5155	1.40371
2	24	1990	28.51	36.9	21.6128	0	0	0	0	0	1.26963		17.8681	19.1378		0	1.26963		17.8681	19.1378		0	1.26963		17.8681	19.1378	17.8681	0	1.26963		17.8681	19.1378		0	1.26963	17.8681		19.1378		0	1.26963	17.8681		19.1378		0	1.26963	17.8681
2	31	1983	22.48	43.9	16.9747	1	1	1	0	1	0.592492	1.40371	15.5155	16.108	14.7043	0	0.592492		15.5155	16.108		1	0.592492	1.40371	15.5155	16.108	14.7043	1	0.592492	1.40371	15.5155	16.108	14.7043	1	0.592492	15.5155	1.40371	16.108	14.7043	1	0.592492	15.5155	1.40371	16.108	14.7043	1	1.40371	15.5155	1.40371
1	35	1979	17.59	47.9	16.5413	1	1	1	0	1	0.569014	1.32776	12.6008	13.1698	11.8421	1	0.569014	1.32776	12.6008	13.1698	11.8421	1	0.569014	1.32776	12.6008	13.1698	11.8421	1	0.569014	1.32776	12.6008	13.1698	11.8421	0	0.569014	12.6008		13.1698		1	0.569014	12.6008	1.32776	13.1698	11.8421	1	1.32776	12.6008	1.32776
1	21	1993	28.78	33.9	19.2336	0	0	0	0	0	1.28778		18.9465	20.2342		0	1.28778		18.9465	20.2342		1	1.28778		18.9465	20.2342		0	0.603233		20.7646	21.3679		1	1.28778	18.9465	1.51816	20.2342	18.7161	1	1.28778	18.9465		20.2342		1	1.28778	18.9465
2	23	1991	29.58	35.9	22.3757	0	0	0	0	0	1.27722		18.4499	19.7271		0	1.27722		18.4499	19.7271		0	1.27722		18.4499	19.7271	18.4499	0	1.27722		18.4499	19.7271		0	1.27722	18.4499		19.7271		0	1.27722	18.4499		19.7271		0	1.27722	18.4499
1	35	1979	17.59	47.9	15.9597	1	1	1	0	1	0.569014	1.32776	12.6008	13.1698	11.8421	1	0.569014	1.32776	12.6008	13.1698	11.8421	1	0.569014	1.32776	12.6008	13.1698	11.8421	1	0.569014	1.32776	12.6008	13.1698	11.8421	1	0.569014	12.6008	1.32776	13.1698	11.8421	1	0.569014	12.6008	1.32776	13.1698	11.8421	1	1.32776	12.6008	1.32776
2	30	1984	23.33	42.9	18.3655	1	1	1	0	1	0.597091	1.42082	16.1046	16.7017	15.2809	1	0.597091	1.42082	16.1046	16.7017	15.2809	1	0.597091	1.42082	16.1046	16.7017	15.2809	1	0.597091	1.42082	16.1046	16.7017	15.2809	1	0.597091	16.1046	1.42082	16.7017	15.2809	1	0.597091	16.1046	1.42082	16.7017	15.2809	1	1.42082	16.1046	1.42082
2	30	1984	23.33	42.9	22.583	1	1	1	0	1	0.597091	1.42082	16.1046	16.7017	15.2809	1	0.597091	1.42082	16.1046	16.7017	15.2809	1	0.597091	1.42082	16.1046	16.7017	15.2809	1	0.597091	1.42082	16.1046	16.7017	15.2809	0	0.597091	16.1046		16.7017		1	0.597091	16.1046	1.42082	16.7017	15.2809	1	1.42082	16.1046	1.42082
1	35	1979	17.59	47.9	17.4747	0	1	0	0	0	0.569014		12.6008	13.1698	12.6008	0	0.569014		12.6008	13.1698		0	0.569014		12.6008	13.1698	12.6008	0	0.569014		12.6008	13.1698		0	0.569014	12.6008		13.1698		0	0.569014	12.6008		13.1698		0	0.569014	12.6008
2	23	1991	29.58	23	15.6157	0	0	0	1	0	1.27722		24.2777	25.5549		0	1.27722		24.2777	25.5549		0	1.27722		24.2777	25.5549	24.2777	0	1.27722		24.2777	25.5549		0	1.27722	24.2777		25.5549		0	1.27722	24.2777		25.5549		0	1.27722	24.2777
1	35	1979	17.59	47.9	24.4561	0	1	0	0	0	0.569014		12.6008	13.1698	12.6008	0	0.569014		12.6008	13.1698		1	0.569014	1.32776	12.6008	13.1698	11.8421	0	0.569014		12.6008	13.1698		1	1.32776	12.6008	1.32776	13.9286	12.6008	1	1.32776	12.6008		13.9286		1	1.32776	12.6008	1.32776
1	35	1979	17.59	35	22.6562	0	1	0	1	0	0.569014		16.1316	16.7006	16.1316	0	0.569014		16.1316	16.7006		0	0.569014		16.1316	16.7006	16.1316	0	0.569014		16.1316	16.7006		0	0.569014	16.1316		16.7006		0	0.569014	16.1316		16.7006		0	0.569014	16.1316
2	23	1991	29.58	35.9	18.5178	0	0	0	0	0	1.27722		18.4499	19.7271		0	1.27722		18.4499	19.7271		0	1.27722		18.4499	19.7271	18.4499	0	1.27722		18.4499	19.7271		0	1.27722	18.4499		19.7271		0	1.27722	18.4499		19.7271		0	1.27722	18.4499
1	34	1980	18.36	46.9	16.5413	0	1	1	0	1	0.57555	1.3477	13.1765	13.7521	12.4044	1	0.57555	1.3477	13.1765	13.7521	12.4044	1	0.57555	1.3477	13.1765	13.7521	12.4044	1	0.57555	1.3477	13.1765	13.7521	12.4044	1	0.57555	13.1765	1.3477	13.7521	12.4044	1	0.57555	13.1765	1.3477	13.7521	12.4044	1	1.3477	13.1765	1.3477
1	20	1994	29.59	32.9	20.1348	0	0	0	0	0	1.29047		19.475	20.7655		0	1.29047		19.475	20.7655		1	1.29047		19.475	20.7655		0	0.59864		21.3284	21.927		1	1.29047	19.475	1.52017	20.7655	19.2453	1	1.29047	19.475		20.7655		1	1.29047	19.475
1	34	1980	18.36	46.9	14.0051	1	1	1	0	1	0.57555	1.3477	13.1765	13.7521	12.4044	1	0.57555	1.3477	13.1765	13.7521	12.4044	1	0.57555	1.3477	13.1765	13.7521	12.4044	1	0.57555	1.3477	13.1765	13.7521	12.4044	0	0.57555	13.1765		13.7521		1	0.57555	13.1765	1.3477	13.7521	12.4044	1	1.3477	13.1765	1.3477
1	34	1980	18.36	46.9	16.8525	1	1	1	0	1	0.57555	1.3477	13.1765	13.7521	12.4044	0	0.57555		13.1765	13.7521		0	0.57555		13.1765	13.7521		1	0.57555	1.3477	13.1765	13.7521	12.4044	0	0.57555	13.1765		13.7521		1	0.57555	13.1765	1.3477	13.7521	12.4044	1	1.3477	13.1765	1.3477
1	20	1994	29.59	32.9	19.3337	0	0	0	0	0	1.29047		19.475	20.7655		0	1.29047		19.475	20.7655		1	1.29047		19.475	20.7655		0	0.59864		21.3284	21.927		1	1.29047	19.475	1.52017	20.7655	19.2453	1	1.29047	19.475		20.7655		1	1.29047	19.475
2	30	1984	23.33	42.9	19.487	1	1	1	0	1	0.597091	1.42082	16.1046	16.7017	15.2809	0	0.597091		16.1046	16.7017		1	0.597091	1.42082	16.1046	16.7017	15.2809	1	0.597091	1.42082	16.1046	16.7017	15.2809	1	0.597091	16.1046	1.42082	16.7017	15.2809	1	0.597091	16.1046	1.42082	16.7017	15.2809	1	1.42082	16.1046	1.42082
2	30	1984	23.33	42.9	17.8565	1	1	1	0	1	0.597091	1.42082	16.1046	16.7017	15.2809	1	0.597091	1.42082	16.1046	16.7017	15.2809	1	0.597091	1.42082	16.1046	16.7017	15.2809	1	0.597091	1.42082	16.1046	16.7017	15.2809	0	0.597091	16.1046		16.7017		1	0.597091	16.1046	1.42082	16.7017	15.2809	1	1.42082	16.1046	1.42082
2	30	1984	23.33	42.9	17.5697	0	1	0	0	1	0.597091	1.42082	16.1046	16.7017	15.2809	1	0.597091	1.42082	16.1046	16.7017	15.2809	1	0.597091	1.42082	16.1046	16.7017	15.2809	1	0.597091	1.42082	16.1046	16.7017	15.2809	1	0.597091	16.1046	1.42082	16.7017	15.2809	1	0.597091	16.1046	1.42082	16.7017	15.2809	1	1.42082	16.1046	1.42082
1	67	1947	3.23	70.23	14.5349	0	0	0	0	1	0.554537		2.04099	2.59552		1	0.554537		2.04099	2.59552		1	0.554537		2.04099	2.59552		1	0.300843		2.04099	2.34183		1	0.554537	2.04099	0.221796	2.59552	2.37373	1	0.554537	2.04099		2.59552		1	0.554537	2.04099
2	30	1984	23.33	42.9	16.8889	1	1	1	0	1	0.597091	1.42082	16.1046	16.7017	15.2809	0	0.597091		16.1046	16.7017		0	0.597091		16.1046	16.7017		1	0.597091	1.42082	16.1046	16.7017	15.2809	0	0.597091	16.1046		16.7017		1	0.597091	16.1046	1.42082	16.7017	15.2809	1	1.42082	16.1046	1.42082
2	30	1984	23.33	42.9	18.6851	0	1	0	0	0	0.597091		16.1046	16.7017	16.1046	0	0.597091		16.1046	16.7017		0	0.597091		16.1046	16.7017	16.1046	0	0.597091		16.1046	16.7017		0	0.597091	16.1046		16.7017		0	0.597091	16.1046		16.7017		0	0.597091	16.1046
1	34	1980	18.36	46.9	15.9499	1	1	1	0	1	0.57555	1.3477	13.1765	13.7521	12.4044	1	0.57555	1.3477	13.1765	13.7521	12.4044	1	0.57555	1.3477	13.1765	13.7521	12.4044	1	0.57555	1.3477	13.1765	13.7521	12.4044	1	0.57555	13.1765	1.3477	13.7521	12.4044	1	0.57555	13.1765	1.3477	13.7521	12.4044	1	1.3477	13.1765	1.3477
2	29	1985	24.18	41.9	23.4952	0	1	0	0	0	0.601078		16.6929	17.294	16.6929	0	0.601078		16.6929	17.294		1	0.601078	1.43698	16.6929	17.294	15.857	0	0.601078		16.6929	17.294		1	1.43698	16.6929	1.43698	18.1299	16.6929	1	1.43698	16.6929		18.1299		1	1.43698	16.6929	1.43698
2	29	1985	24.18	41.9	18.0802	1	1	1	0	1	0.601078	1.43698	16.6929	17.294	15.857	1	0.601078	1.43698	16.6929	17.294	15.857	1	0.601078	1.43698	16.6929	17.294	15.857	1	0.601078	1.43698	16.6929	17.294	15.857	0	0.601078	16.6929		17.294		1	0.601078	16.6929	1.43698	17.294	15.857	1	1.43698	16.6929	1.43698
2	29	1985	24.18	41.9	21.6441	1	1	1	0	1	0.601078	1.43698	16.6929	17.294	15.857	1	0.601078	1.43698	16.6929	17.294	15.857	1	0.601078	1.43698	16.6929	17.294	15.857	1	0.601078	1.43698	16.6929	17.294	15.857	1	0.601078	16.6929	1.43698	17.294	15.857	1	0.601078	16.6929	1.43698	17.294	15.857	1	1.43698	16.6929	1.43698
1	64	1950	3.93	67.93	17.3604	1	0	1	0	1	0.599501		2.57772	3.17722		0	0.599501		2.57772	3.17722		0	0.599501		2.57772	3.17722		1	0.324123		2.57772	2.90184		0	0.599501	2.57772		3.17722		1	0.599501	2.57772		3.17722		1	0.599501	2.57772
2	28	1986	25.04	40.9	16.2331	1	1	1	0	1	0.604397	1.4521	17.2829	17.8873	16.4352	0	0.604397		17.2829	17.8873		0	0.604397		17.2829	17.8873		1	0.604397	1.4521	17.2829	17.8873	16.4352	0	0.604397	17.2829		17.8873		1	0.604397	17.2829	1.4521	17.8873	16.4352	1	1.4521	17.2829	1.4521
1	33	1981	19.14	45.9	16.3265	0	1	0	0	1	0.581672	1.36707	13.7574	14.3391	12.972	1	0.581672	1.36707	13.7574	14.3391	12.972	1	0.581672	1.36707	13.7574	14.3391	12.972	1	0.581672	1.36707	13.7574	14.3391	12.972	1	0.581672	13.7574	1.36707	14.3391	12.972	1	0.581672	13.7574	1.36707	14.3391	12.972	1	1.36707	13.7574	1.36707
1	33	1981	19.14	33	23.2834	1	1	1	1	1	0.581672	0	17.4506	18.0323	18.0323	1	0.581672	0	17.4506	18.0323	18.0323	1	0.581672	0	17.4506	18.0323	18.0323	1	0.581672	0	17.4506	18.0323	18.0323	0	0.581672	17.4506		18.0323		1	0.581672	17.4506	0	18.0323	18.0323	1	0	17.4506	0
2	28	1986	25.04	40.9	15.6226	0	1	0	0	0	0.604397		17.2829	17.8873	17.2829	0	0.604397		17.2829	17.8873		0	0.604397		17.2829	17.8873	17.2829	0	0.604397		17.2829	17.8873		0	0.604397	17.2829		17.8873		0	0.604397	17.2829		17.8873		0	0.604397	17.2829
1	32	1982	19.93	44.9	19.1358	1	1	1	0	1	0.587335	1.38577	14.3428	14.9301	13.5444	0	0.587335		14.3428	14.9301		0	0.587335		14.3428	14.9301		1	0.587335	1.38577	14.3428	14.9301	13.5444	0	0.587335	14.3428		14.9301		1	0.587335	14.3428	1.38577	14.9301	13.5444	1	1.38577	14.3428	1.38577
1	61	1953	4.68	65.68	15.4959	0	0	0	0	1	0.646917		3.17535	3.82226		1	0.646917		3.17535	3.82226		1	0.646917		3.17535	3.82226		1	0.348448		3.17535	3.52379		1	0.646917	3.17535	0.356503	3.82226	3.46576	1	0.646917	3.17535		3.82226		1	0.646917	3.17535
1	32	1982	19.93	44.9	17.3061	1	1	1	0	1	0.587335	1.38577	14.3428	14.9301	13.5444	1	0.587335	1.38577	14.3428	14.9301	13.5444	1	0.587335	1.38577	14.3428	14.9301	13.5444	1	0.587335	1.38577	14.3428	14.9301	13.5444	0	0.587335	14.3428		14.9301		1	0.587335	14.3428	1.38577	14.9301	13.5444	1	1.38577	14.3428	1.38577
1	59	1955	5.21	64.21	16.5863	1	0	1	0	1	0.679839		3.60838	4.28822		0	0.679839		3.60838	4.28822		0	0.679839		3.60838	4.28822		1	0.365193		3.60838	3.97357		0	0.679839	3.60838		4.28822		1	0.679839	3.60838		4.28822		1	0.679839	3.60838
1	32	1982	19.93	44.9	17.4776	1	1	1	0	1	0.587335	1.38577	14.3428	14.9301	13.5444	1	0.587335	1.38577	14.3428	14.9301	13.5444	1	0.587335	1.38577	14.3428	14.9301	13.5444	1	0.587335	1.38577	14.3428	14.9301	13.5444	1	0.587335	14.3428	1.38577	14.9301	13.5444	1	0.587335	14.3428	1.38577	14.9301	13.5444	1	1.38577	14.3428	1.38577
1	32	1982	19.93	32	28.6215	1	1	1	1	1	0.587335	0	18.1045	18.6918	18.6918	1	0.587335	0	18.1045	18.6918	18.6918	1	0.587335	0	18.1045	18.6918	18.6918	1	0.587335	0	18.1045	18.6918	18.6918	1	0.587335	18.1045	0	18.6918	18.6918	1	0.587335	18.1045	0	18.6918	18.6918	1	0	18.1045	0
1	32	1982	19.93	44.9	19.8347	1	1	1	0	1	0.587335	1.38577	14.3428	14.9301	13.5444	1	0.587335	1.38577	14.3428	14.9301	13.5444	1	0.587335	1.38577	14.3428	14.9301	13.5444	1	0.587335	1.38577	14.3428	14.9301	13.5444	0	0.587335	14.3428		14.9301		1	0.587335	14.3428	1.38577	14.9301	13.5444	1	1.38577	14.3428	1.38577
2	28	1986	25.04	28	15.8222	0	1	1	1	1	0.604397	0	21.4079	22.0123	22.0123	1	0.604397	0	21.4079	22.0123	22.0123	1	0.604397	0	21.4079	22.0123	22.0123	1	0.604397	0	21.4079	22.0123	22.0123	1	0.604397	21.4079	0	22.0123	22.0123	1	0.604397	21.4079	0	22.0123	22.0123	1	0	21.4079	0
1	55	1959	6.34	61.34	17.0068	1	0	1	0	1	0.748612		4.55432	5.30294		1	0.748612		4.55432	5.30294		1	0.748612		4.55432	5.30294		1	0.399744		4.55432	4.95407		1	0.748612	4.55432	0.528977	5.30294	4.77396	1	0.748612	4.55432		5.30294		1	0.748612	4.55432
2	28	1986	25.04	40.9	20.3074	0	1	0	0	0	0.604397		17.2829	17.8873	17.2829	0	0.604397		17.2829	17.8873		1	0.604397	1.4521	17.2829	17.8873	16.4352	0	0.604397		17.2829	17.8873		1	1.4521	17.2829	1.4521	18.735	17.2829	1	1.4521	17.2829		18.735		1	1.4521	17.2829	1.4521
1	31	1983	20.73	43.9	16.1247	1	1	1	0	1	0.592492	1.40371	14.9322	15.5247	14.121	1	0.592492	1.40371	14.9322	15.5247	14.121	1	0.592492	1.40371	14.9322	15.5247	14.121	1	0.592492	1.40371	14.9322	15.5247	14.121	1	0.592492	14.9322	1.40371	15.5247	14.121	1	0.592492	14.9322	1.40371	15.5247	14.121	1	1.40371	14.9322	1.40371
2	57	1957	7.07	64.07	16.456	1	0	1	0	1	0.713758		4.64294	5.3567		0	0.713758		4.64294	5.3567		0	0.713758		4.64294	5.3567		1	0.382309		4.64294	5.02525		0	0.713758	4.64294		5.3567		1	0.713758	4.64294		5.3567		1	0.713758	4.64294
1	31	1983	20.73	43.9	14.8633	1	1	1	0	1	0.592492	1.40371	14.9322	15.5247	14.121	1	0.592492	1.40371	14.9322	15.5247	14.121	1	0.592492	1.40371	14.9322	15.5247	14.121	1	0.592492	1.40371	14.9322	15.5247	14.121	0	0.592492	14.9322		15.5247		1	0.592492	14.9322	1.40371	15.5247	14.121	1	1.40371	14.9322	1.40371
2	28	1986	25.04	40.9	21.9138	0	1	1	0	0	0.604397		17.2829	17.8873	17.2829	1	0.604397	1.4521	17.2829	17.8873	16.4352	1	0.604397	1.4521	17.2829	17.8873	16.4352	1	0.604397	1.4521	17.2829	17.8873	16.4352	0	0.604397	17.2829		17.8873		0	0.604397	17.2829		17.8873		1	1.4521	17.2829	1.4521
1	50	1964	8.21	58.21	16.9753	0	0	0	0	1	0.83926		6.01651	6.85577		1	0.83926		6.01651	6.85577		1	0.83926		6.01651	6.85577		1	0.444257		6.01651	6.46076		1	0.83926	6.01651	0.724663	6.85577	6.1311	1	0.83926	6.01651		6.85577		1	0.83926	6.01651
1	31	1983	20.73	31	18.8092	1	1	1	1	1	0.592492	0	18.7528	19.3453	19.3453	1	0.592492	0	18.7528	19.3453	19.3453	1	0.592492	0	18.7528	19.3453	19.3453	1	0.592492	0	18.7528	19.3453	19.3453	0	0.592492	18.7528		19.3453		1	0.592492	18.7528	0	19.3453	19.3453	1	0	18.7528	0
2	50	1964	9.84	59.84	21.3593	0	0	0	0	1	0.83926		6.61106	7.45032		1	0.83926		6.61106	7.45032		1	0.83926		6.61106	7.45032		1	0.444257		6.61106	7.05531		1	0.83926	6.61106	0.829577	7.45032	6.62074	1	0.83926	6.61106		7.45032		1	0.83926	6.61106
2	43	1971	13.37	55.9	15.2416	0	0	0	0	1	0.971343		8.67241	9.64375		1	0.971343		8.67241	9.64375		1	0.971343		8.67241	9.64375		1	0.50632		8.93631	9.44263		1	0.971343	8.67241	1.15526	9.64375	8.48849	1	0.971343	8.67241		9.64375		1	0.971343	8.67241
1	30	1984	21.53	42.9	18.1366	1	1	1	0	1	0.597091	1.42082	15.5217	16.1187	14.6979	1	0.597091	1.42082	15.5217	16.1187	14.6979	1	0.597091	1.42082	15.5217	16.1187	14.6979	1	0.597091	1.42082	15.5217	16.1187	14.6979	1	0.597091	15.5217	1.42082	16.1187	14.6979	1	0.597091	15.5217	1.42082	16.1187	14.6979	1	1.42082	15.5217	1.42082
2	27	1987	25.9	39.9	14.2832	1	1	1	0	1	0.606985	1.46605	17.8711	18.4781	17.0121	1	0.606985	1.46605	17.8711	18.4781	17.0121	1	0.606985	1.46605	17.8711	18.4781	17.0121	1	0.606985	1.46605	17.8711	18.4781	17.0121	1	0.606985	17.8711	1.46605	18.4781	17.0121	1	0.606985	17.8711	1.46605	18.4781	17.0121	1	1.46605	17.8711	1.46605
2	42	1972	14.19	54.9	15.4315	1	0	1	0	1	0.9903		8.74563	9.73593		1	0.9903		8.74563	9.73593		1	0.9903		8.74563	9.73593		1	0.514867		9.49455	10.0094		0	0.9903	8.74563		9.73593		1	0.9903	8.74563		9.73593		1	0.9903	8.74563
1	30	1984	21.53	42.9	22.9398	1	1	1	0	1	0.597091	1.42082	15.5217	16.1187	14.6979	1	0.597091	1.42082	15.5217	16.1187	14.6979	1	0.597091	1.42082	15.5217	16.1187	14.6979	1	0.597091	1.42082	15.5217	16.1187	14.6979	0	0.597091	15.5217		16.1187		1	0.597091	15.5217	1.42082	16.1187	14.6979	1	1.42082	15.5217	1.42082
1	38	1976	15.36	50.9	18.5078	1	0	1	0	1	1.06504		9.87537	10.9404		0	1.06504		9.87537	10.9404		0	1.06504		9.87537	10.9404		1	0.547327		10.9177	11.465		0	1.06504	9.87537		10.9404		1	1.06504	9.87537		10.9404		1	1.06504	9.87537
2	27	1987	25.9	39.9	16.2278	1	1	1	0	1	0.606985	1.46605	17.8711	18.4781	17.0121	1	0.606985	1.46605	17.8711	18.4781	17.0121	1	0.606985	1.46605	17.8711	18.4781	17.0121	1	0.606985	1.46605	17.8711	18.4781	17.0121	1	0.606985	17.8711	1.46605	18.4781	17.0121	1	0.606985	17.8711	1.46605	18.4781	17.0121	1	1.46605	17.8711	1.46605
1	37	1977	16.09	49.9	15.5896	1	0	1	0	1	1.08324		10.3796	11.4629		1	1.08324		10.3796	11.4629		1	1.08324		10.3796	11.4629		1	0.554865		11.4708	12.0257		1	1.08324	10.3796	1.28641	11.4629	10.1764	1	1.08324	10.3796		11.4629		1	1.08324	10.3796
1	30	1984	21.53	42.9	18.2899	1	1	1	0	1	0.597091	1.42082	15.5217	16.1187	14.6979	1	0.597091	1.42082	15.5217	16.1187	14.6979	1	0.597091	1.42082	15.5217	16.1187	14.6979	1	0.597091	1.42082	15.5217	16.1187	14.6979	1	0.597091	15.5217	1.42082	16.1187	14.6979	1	0.597091	15.5217	1.42082	16.1187	14.6979	1	1.42082	15.5217	1.42082
2	27	1987	25.9	39.9	17.5146	0	1	1	0	1	0.606985	1.46605	17.8711	18.4781	17.0121	1	0.606985	1.46605	17.8711	18.4781	17.0121	1	0.606985	1.46605	17.8711	18.4781	17.0121	1	0.606985	1.46605	17.8711	18.4781	17.0121	1	0.606985	17.8711	1.46605	18.4781	17.0121	1	0.606985	17.8711	1.46605	18.4781	17.0121	1	1.46605	17.8711	1.46605
1	37	1977	16.09	37	17.7096	0	0	1	1	1	1.08324		14.8112	15.8944		1	1.08324		14.8112	15.8944		1	1.08324		14.8112	15.8944		1	0.554865		14.8112	15.3661		1	1.08324	14.8112	0	15.8944	15.8944	1	1.08324	14.8112		15.8944		1	1.08324	14.8112
2	39	1975	16.24	51.9	22.68	1	0	1	0	1	1.0466		9.96524	11.0118		0	1.0466		9.96524	11.0118		1	1.0466		9.96524	11.0118		1	0.539527		11.0235	11.5631		1	1.0466	9.96524	1.24358	11.0118	9.76826	1	1.0466	9.96524		11.0118		1	1.0466	9.96524
2	27	1987	25.9	39.9	19.8347	0	1	0	0	1	0.606985	1.46605	17.8711	18.4781	17.0121	1	0.606985	1.46605	17.8711	18.4781	17.0121	1	0.606985	1.46605	17.8711	18.4781	17.0121	1	0.606985	1.46605	17.8711	18.4781	17.0121	1	0.606985	17.8711	1.46605	18.4781	17.0121	1	0.606985	17.8711	1.46605	18.4781	17.0121	1	1.46605	17.8711	1.46605
1	30	1984	21.53	42.9	15.7888	1	1	1	0	1	0.597091	1.42082	15.5217	16.1187	14.6979	0	0.597091		15.5217	16.1187		0	0.597091		15.5217	16.1187		1	0.597091	1.42082	15.5217	16.1187	14.6979	0	0.597091	15.5217		16.1187		1	0.597091	15.5217	1.42082	16.1187	14.6979	1	1.42082	15.5217	1.42082
2	39	1975	16.24	51.9	15.3894	0	0	0	0	1	1.0466		9.96524	11.0118		1	1.0466		9.96524	11.0118		1	1.0466		9.96524	11.0118		1	0.539527		11.0235	11.5631		1	1.0466	9.96524	1.24358	11.0118	9.76826	1	1.0466	9.96524		11.0118		1	1.0466	9.96524
1	35	1979	17.59	47.9	21.1073	1	0	1	0	1	1.11873		11.4112	12.5299		0	1.11873		11.4112	12.5299		0	1.11873		11.4112	12.5299		1	0.569014		12.6008	13.1698		0	1.11873	11.4112		12.5299		1	1.11873	11.4112		12.5299		1	1.11873	11.4112
1	29	1985	22.33	29	16.5413	0	1	0	1	0	0.601078		20.0137	20.6148	20.0137	0	0.601078		20.0137	20.6148		0	0.601078		20.0137	20.6148	20.0137	0	0.601078		20.0137	20.6148		0	0.601078	20.0137		20.6148		0	0.601078	20.0137		20.6148		0	0.601078	20.0137
2	36	1978	18.47	48.9	19.2894	1	0	1	0	1	1.10116		11.4526	12.5537		0	1.10116		11.4526	12.5537		0	1.10116		11.4526	12.5537		1	0.562106		12.6545	13.2166		0	1.10116	11.4526		12.5537		1	1.10116	11.4526		12.5537		1	1.10116	11.4526
2	36	1978	18.47	48.9	14.3426	0	0	0	0	1	1.10116		11.4526	12.5537		1	1.10116		11.4526	12.5537		1	1.10116		11.4526	12.5537		1	0.562106		12.6545	13.2166		1	1.10116	11.4526	1.3073	12.5537	11.2464	1	1.10116	11.4526		12.5537		1	1.10116	11.4526
2	26	1988	26.76	26		1	1	1	1	1	0.608778	0	22.5826	23.1914	23.1914	0	0.608778		22.5826	23.1914		0	0.608778		22.5826	23.1914		1	0.608778	0	22.5826	23.1914	23.1914	0	0.608778	22.5826		23.1914		1	0.608778	22.5826	0	23.1914	23.1914	1	0	22.5826	0
1	28	1986	23.14	40.9	19.1327	1	1	1	0	1	0.604397	1.4521	16.7022	17.3066	15.8545	1	0.604397	1.4521	16.7022	17.3066	15.8545	1	0.604397	1.4521	16.7022	17.3066	15.8545	1	0.604397	1.4521	16.7022	17.3066	15.8545	0	0.604397	16.7022		17.3066		1	0.604397	16.7022	1.4521	17.3066	15.8545	1	1.4521	16.7022	1.4521
2	26	1988	26.76	38.9	21.4823	1	1	1	0	1	0.608778	1.47873	18.4571	19.0658	17.5871	1	0.608778	1.47873	18.4571	19.0658	17.5871	1	0.608778	1.47873	18.4571	19.0658	17.5871	1	0.608778	1.47873	18.4571	19.0658	17.5871	1	0.608778	18.4571	1.47873	19.0658	17.5871	1	0.608778	18.4571	1.47873	19.0658	17.5871	1	1.47873	18.4571	1.47873
1	28	1986	23.14	40.9	14.0051	1	1	1	0	1	0.604397	1.4521	16.7022	17.3066	15.8545	1	0.604397	1.4521	16.7022	17.3066	15.8545	1	0.604397	1.4521	16.7022	17.3066	15.8545	1	0.604397	1.4521	16.7022	17.3066	15.8545	1	0.604397	16.7022	1.4521	17.3066	15.8545	1	0.604397	16.7022	1.4521	17.3066	15.8545	1	1.4521	16.7022	1.4521
1	28	1986	23.14	40.9	20.4294	1	1	1	0	1	0.604397	1.4521	16.7022	17.3066	15.8545	1	0.604397	1.4521	16.7022	17.3066	15.8545	1	0.604397	1.4521	16.7022	17.3066	15.8545	1	0.604397	1.4521	16.7022	17.3066	15.8545	1	0.604397	16.7022	1.4521	17.3066	15.8545	1	0.604397	16.7022	1.4521	17.3066	15.8545	1	1.4521	16.7022	1.4521
1	31	1983	20.73	31	17.5697	1	0	1	1	1	1.18438		18.7528	19.9372		0	1.18438		18.7528	19.9372		0	1.18438		18.7528	19.9372		1	0.592492		18.7528	19.3453		0	1.18438	18.7528		19.9372		1	1.18438	18.7528		19.9372		1	1.18438	18.7528
1	30	1984	21.53	42.9	16.8061	0	0	0	0	1	1.19929		14.0876	15.2869		1	1.19929		14.0876	15.2869		1	1.19929		14.0876	15.2869		1	0.597091		15.5217	16.1187		1	1.19929	14.0876	1.42082	15.2869	13.8661	1	1.19929	14.0876		15.2869		1	1.19929	14.0876
2	25	1989	27.63	37.9	19.8839	1	1	1	0	1	0.609707	1.49	19.0428	19.6526	18.1626	1	0.609707	1.49	19.0428	19.6526	18.1626	1	0.609707	1.49	19.0428	19.6526	18.1626	1	0.609707	1.49	19.0428	19.6526	18.1626	0	0.609707	19.0428		19.6526		1	0.609707	19.0428	1.49	19.6526	18.1626	1	1.49	19.0428	1.49
2	25	1989	27.63	37.9	12.7969	0	1	1	0	1	0.609707	1.49	19.0428	19.6526	18.1626	1	0.609707	1.49	19.0428	19.6526	18.1626	1	0.609707	1.49	19.0428	19.6526	18.1626	1	0.609707	1.49	19.0428	19.6526	18.1626	1	0.609707	19.0428	1.49	19.6526	18.1626	1	0.609707	19.0428	1.49	19.6526	18.1626	1	1.49	19.0428	1.49
1	30	1984	21.53	42.9	17.0935	1	0	1	0	1	1.19929		14.0876	15.2869		0	1.19929		14.0876	15.2869		1	1.19929		14.0876	15.2869		1	0.597091		15.5217	16.1187		1	1.19929	14.0876	1.42082	15.2869	13.8661	1	1.19929	14.0876		15.2869		1	1.19929	14.0876
1	30	1984	21.53	42.9	15.0948	0	0	0	0	1	1.19929		14.0876	15.2869		1	1.19929		14.0876	15.2869		1	1.19929		14.0876	15.2869		1	0.597091		15.5217	16.1187		1	1.19929	14.0876	1.42082	15.2869	13.8661	1	1.19929	14.0876		15.2869		1	1.19929	14.0876
2	27	1987	25.9	39.9	17.0656	1	0	1	0	1	1.23913		16.2409	17.48		1	1.23913		16.2409	17.48		1	1.23913		16.2409	17.48		1	0.606985		17.8711	18.4781		0	1.23913	16.2409		17.48		1	1.23913	16.2409		17.48		1	1.23913	16.2409
1	28	1986	23.14	40.9	13.1094	1	1	1	0	1	0.604397	1.4521	16.7022	17.3066	15.8545	0	0.604397		16.7022	17.3066		0	0.604397		16.7022	17.3066		1	0.604397	1.4521	16.7022	17.3066	15.8545	0	0.604397	16.7022		17.3066		1	0.604397	16.7022	1.4521	17.3066	15.8545	1	1.4521	16.7022	1.4521
2	25	1989	27.63	37.9	19.6283	1	1	1	0	1	0.609707	1.49	19.0428	19.6526	18.1626	0	0.609707		19.0428	19.6526		0	0.609707		19.0428	19.6526		1	0.609707	1.49	19.0428	19.6526	18.1626	0	0.609707	19.0428		19.6526		1	0.609707	19.0428	1.49	19.6526	18.1626	1	1.49	19.0428	1.49
1	28	1986	23.14	28	15.0555	1	1	1	1	1	0.604397	0	20.6282	21.2326	21.2326	1	0.604397	0	20.6282	21.2326	21.2326	1	0.604397	0	20.6282	21.2326	21.2326	1	0.604397	0	20.6282	21.2326	21.2326	0	0.604397	20.6282		21.2326		1	0.604397	20.6282	0	21.2326	21.2326	1	0	20.6282	0
2	25	1989	27.63	37.9	16.2278	1	1	1	0	1	0.609707	1.49	19.0428	19.6526	18.1626	1	0.609707	1.49	19.0428	19.6526	18.1626	1	0.609707	1.49	19.0428	19.6526	18.1626	1	0.609707	1.49	19.0428	19.6526	18.1626	1	0.609707	19.0428	1.49	19.6526	18.1626	1	0.609707	19.0428	1.49	19.6526	18.1626	1	1.49	19.0428	1.49
2	32	1982	21.65	44.9	17.3577	1	0	1	0	1	1.16879		13.5368	14.7056		1	1.16879		13.5368	14.7056		1	1.16879		13.5368	14.7056		1	0.587335		14.9323	15.5197		1	1.16879	13.5368	1.38577	14.7056	13.3198	1	1.16879	13.5368		14.7056		1	1.16879	13.5368
1	29	1985	22.33	41.9	17.7221	0	0	0	0	1	1.21344		14.6295	15.843		1	1.21344		14.6295	15.843		1	1.21344		14.6295	15.843		1	0.601078		16.1107	16.7118		1	1.21344	14.6295	1.43698	15.843	14.406	1	1.21344	14.6295		15.843		1	1.21344	14.6295
1	29	1985	22.33	41.9	22.5466	0	0	0	0	1	1.21344		14.6295	15.843		1	1.21344		14.6295	15.843		1	1.21344		14.6295	15.843		1	0.601078		16.1107	16.7118		1	1.21344	14.6295	1.43698	15.843	14.406	1	1.21344	14.6295		15.843		1	1.21344	14.6295
2	25	1989	27.63	37.9	12.2695	0	0	0	0	0	1.26068		17.3253	18.586		0	1.26068		17.3253	18.586		1	1.26068		17.3253	18.586		0	0.609707		19.0428	19.6526		1	1.26068	17.3253	1.49	18.586	17.096	1	1.26068	17.3253		18.586		1	1.26068	17.3253
1	28	1986	23.14	40.9	16.9753	0	0	0	0	1	1.22675		15.1745	16.4012		1	1.22675		15.1745	16.4012		1	1.22675		15.1745	16.4012		1	0.604397		16.7022	17.3066		1	1.22675	15.1745	1.4521	16.4012	14.9491	1	1.22675	15.1745		16.4012		1	1.22675	15.1745
1	28	1986	23.14	40.9	16.4153	0	0	0	0	1	1.22675		15.1745	16.4012		1	1.22675		15.1745	16.4012		1	1.22675		15.1745	16.4012		1	0.604397		16.7022	17.3066		1	1.22675	15.1745	1.4521	16.4012	14.9491	1	1.22675	15.1745		16.4012		1	1.22675	15.1745
1	27	1987	23.95	27	25.2994	1	1	1	1	1	0.606985	0	21.2273	21.8343	21.8343	1	0.606985	0	21.2273	21.8343	21.8343	1	0.606985	0	21.2273	21.8343	21.8343	1	0.606985	0	21.2273	21.8343	21.8343	0	0.606985	21.2273		21.8343		1	0.606985	21.2273	0	21.8343	21.8343	1	0	21.2273	0
1	28	1986	23.14	40.9	16.2453	0	0	0	0	1	1.22675		15.1745	16.4012		1	1.22675		15.1745	16.4012		1	1.22675		15.1745	16.4012		1	0.604397		16.7022	17.3066		1	1.22675	15.1745	1.4521	16.4012	14.9491	1	1.22675	15.1745		16.4012		1	1.22675	15.1745
1	26	1988	24.77	38.9	20.8117	1	1	1	0	1	0.608778	1.47873	17.8837	18.4924	17.0137	0	0.608778		17.8837	18.4924		0	0.608778		17.8837	18.4924		1	0.608778	1.47873	17.8837	18.4924	17.0137	0	0.608778	17.8837		18.4924		1	0.608778	17.8837	1.47873	18.4924	17.0137	1	1.47873	17.8837	1.47873
1	27	1987	23.95	39.9	17.5697	0	0	0	0	1	1.23913		15.7191	16.9582		1	1.23913		15.7191	16.9582		1	1.23913		15.7191	16.9582		1	0.606985		17.2923	17.8993		1	1.23913	15.7191	1.46605	16.9582	15.4922	1	1.23913	15.7191		16.9582		1	1.23913	15.7191
2	23	1991	29.58	35.9	20.2694	1	1	1	0	1	0.608671	1.50777	20.2545	20.8632	19.3554	0	0.608671		20.2545	20.8632		0	0.608671		20.2545	20.8632		1	0.608671	1.50777	20.2545	20.8632	19.3554	0	0.608671	20.2545		20.8632		1	0.608671	20.2545	1.50777	20.8632	19.3554	1	1.50777	20.2545	1.50777
1	24	1990	26.38	36.9	16.5147	1	1	1	0	1	0.609697	1.49973	19.0492	19.6589	18.1592	1	0.609697	1.49973	19.0492	19.6589	18.1592	1	0.609697	1.49973	19.0492	19.6589	18.1592	1	0.609697	1.49973	19.0492	19.6589	18.1592	1	0.609697	19.0492	1.49973	19.6589	18.1592	1	0.609697	19.0492	1.49973	19.6589	18.1592	1	1.49973	19.0492	1.49973
1	27	1987	23.95	39.9	15.9499	0	0	0	0	1	1.23913		15.7191	16.9582		1	1.23913		15.7191	16.9582		1	1.23913		15.7191	16.9582		1	0.606985		17.2923	17.8993		1	1.23913	15.7191	1.46605	16.9582	15.4922	1	1.23913	15.7191		16.9582		1	1.23913	15.7191
2	28	1986	25.04	40.9	18.75	0	0	0		1	1.22675		15.698	16.9248		1	1.22675		15.698	16.9248		1	1.22675		15.698	16.9248		1	0.604397		17.2829	17.8873		1	1.22675	15.698	1.4521	16.9248	15.4727	1	1.22675	15.698		16.9248		1	1.22675	15.698
2	28	1986	25.04	40.9	14.3552	1	0	1	0	1	1.22675		15.698	16.9248		1	1.22675		15.698	16.9248		1	1.22675		15.698	16.9248		1	0.604397		17.2829	17.8873		1	1.22675	15.698	1.4521	16.9248	15.4727	1	1.22675	15.698		16.9248		1	1.22675	15.698
2	23	1991	29.58	35.9	19.2277	1	1	1	0	1	0.608671	1.50777	20.2545	20.8632	19.3554	1	0.608671	1.50777	20.2545	20.8632	19.3554	1	0.608671	1.50777	20.2545	20.8632	19.3554	1	0.608671	1.50777	20.2545	20.8632	19.3554	1	0.608671	20.2545	1.50777	20.8632	19.3554	1	0.608671	20.2545	1.50777	20.8632	19.3554	1	1.50777	20.2545	1.50777
1	23	1991	27.17	35.9	14.3552	1	1	1	0	1	0.608671	1.50777	19.6227	20.2314	18.7236	0	0.608671		19.6227	20.2314		1	0.608671	1.50777	19.6227	20.2314	18.7236	1	0.608671	1.50777	19.6227	20.2314	18.7236	1	0.608671	19.6227	1.50777	20.2314	18.7236	1	0.608671	19.6227	1.50777	20.2314	18.7236	1	1.50777	19.6227	1.50777
2	27	1987	25.9	39.9	22.6757	1	0	1	0	1	1.23913		16.2409	17.48		0	1.23913		16.2409	17.48		0	1.23913		16.2409	17.48		1	0.606985		17.8711	18.4781		0	1.23913	16.2409		17.48		1	1.23913	16.2409		17.48		1	1.23913	16.2409
1	21	1993	28.78	33.9		1	1	1	0	1	0.603233	1.51816	20.7646	21.3679	19.8497	0	0.603233		20.7646	21.3679		0	0.603233		20.7646	21.3679		1	0.603233	1.51816	20.7646	21.3679	19.8497	0	0.603233	20.7646		21.3679		1	0.603233	20.7646	1.51816	21.3679	19.8497	1	1.51816	20.7646	1.51816
2	25	1989	27.63	25	20.2694	1	0	1	1	1	1.26068		23.1459	24.4066		0	1.26068		23.1459	24.4066		0	1.26068		23.1459	24.4066		1	0.609707		23.1459	23.7556		0	1.26068	23.1459		24.4066		1	1.26068	23.1459		24.4066		1	1.26068	23.1459
2	23	1991	29.58	35.9	12.9547	0	1	0	0	0	0.608671		20.2545	20.8632	20.2545	0	0.608671		20.2545	20.8632		0	0.608671		20.2545	20.8632	20.2545	0	0.608671		20.2545	20.8632		0	0.608671	20.2545		20.8632		0	0.608671	20.2545		20.8632		0	0.608671	20.2545
1	21	1993	28.78	33.9	27.6398	1	1	1	0	1	0.603233	1.51816	20.7646	21.3679	19.8497	1	0.603233	1.51816	20.7646	21.3679	19.8497	1	0.603233	1.51816	20.7646	21.3679	19.8497	1	0.603233	1.51816	20.7646	21.3679	19.8497	0	0.603233	20.7646		21.3679		1	0.603233	20.7646	1.51816	21.3679	19.8497	1	1.51816	20.7646	1.51816
2	24	1990	28.51	36.9	14.5682	1	0	1	0	1	1.26963		17.8681	19.1378		0	1.26963		17.8681	19.1378		0	1.26963		17.8681	19.1378		1	0.609697		19.6277	20.2374		0	1.26963	17.8681		19.1378		1	1.26963	17.8681		19.1378		1	1.26963	17.8681
2	23	1991	29.58	35.9	15.9505	1	1	1	0	1	0.608671	1.50777	20.2545	20.8632	19.3554	1	0.608671	1.50777	20.2545	20.8632	19.3554	1	0.608671	1.50777	20.2545	20.8632	19.3554	1	0.608671	1.50777	20.2545	20.8632	19.3554	0	0.608671	20.2545		20.8632		1	0.608671	20.2545	1.50777	20.8632	19.3554	1	1.50777	20.2545	1.50777
2	24	1990	28.51	36.9	14.5682	0	0	0	0	1	1.26963		17.8681	19.1378		1	1.26963		17.8681	19.1378		1	1.26963		17.8681	19.1378		1	0.609697		19.6277	20.2374		1	1.26963	17.8681	1.49973	19.1378	17.638	1	1.26963	17.8681		19.1378		1	1.26963	17.8681
2	22	1992	30.26	22	15.0657	1	0	1	1	1	1.28331		24.7112	25.9945		0	1.28331		24.7112	25.9945		0	1.28331		24.7112	25.9945		1	0.606546		24.7112	25.3177		0	1.28331	24.7112		25.9945		1	1.28331	24.7112		25.9945		1	1.28331	24.7112
2	22	1992	30.26	34.9	18.048	0	0	0	0	1	1.28331		18.9427	20.226		1	1.28331		18.9427	20.226		1	1.28331		18.9427	20.226		1	0.606546		20.7813	21.3879		1	1.28331	18.9427	1.51397	20.226	18.712	1	1.28331	18.9427		20.226		1	1.28331	18.9427
2	19	1995	32.91	31.9	22.3773	0	0	0	0	1	1.29123		20.5283	21.8196		1	1.29123		20.5283	21.8196		1	1.29123		20.5283	21.8196		1	0.592667		22.4724	23.0651		1	1.29123	20.5283	1.51982	21.8196	20.2998	1	1.29123	20.5283		21.8196		1	1.29123	20.5283
1	19	1995	30.4	31.9	15.0474	0	1	1	0	0	0.592667		21.8851	22.4777	21.8851	1	0.592667	1.51982	21.8851	22.4777	20.9579	1	0.592667	1.51982	21.8851	22.4777	20.9579	1	0.592667	1.51982	21.8851	22.4777	20.9579	0	0.592667	21.8851		22.4777		0	0.592667	21.8851		22.4777		1	1.51982	21.8851	1.51982
1	18	1996	31.2	30.9	21.0938	1	1	1	0	1	0.58521	1.51691	22.4313	23.0165	21.4996	1	0.58521	1.51691	22.4313	23.0165	21.4996	1	0.58521	1.51691	22.4313	23.0165	21.4996	1	0.58521	1.51691	22.4313	23.0165	21.4996	0	0.58521	22.4313		23.0165		1	0.58521	22.4313	1.51691	23.0165	21.4996	1	1.51691	22.4313	1.51691
2	17	1997	34.66	29.9		0	1	0	0	1	0.576157	1.51123	23.5554	24.1315	22.6203	1	0.576157	1.51123	23.5554	24.1315	22.6203	1	0.576157	1.51123	23.5554	24.1315	22.6203	1	0.576157	1.51123	23.5554	24.1315	22.6203	1	0.576157	23.5554	1.51123	24.1315	22.6203	1	0.576157	23.5554	1.51123	24.1315	22.6203	1	1.51123	23.5554	1.51123
1	15	1999	33.68	27.9	10.8156	1	1	1	0	1	0.552786	1.49066	24.0295	24.5823	23.0916	0	0.552786		24.0295	24.5823		0	0.552786		24.0295	24.5823		1	0.552786	1.49066	24.0295	24.5823	23.0916	0	0.552786	24.0295		24.5823		1	0.552786	24.0295	1.49066	24.5823	23.0916	1	1.49066	24.0295	1.49066
							156				205.774		3389.67	3595.44		124	205.774		3389.67	3595.44		171	205.774		3389.67	3595.44		168	170.929		3448.91	3619.84		129	212.594	3389.67		3602.26		199	212.594	3389.67		3602.26		207	276.293	3389.67
														3523.71	2027.5					3595.44	1273.52					3595.44	2181.93					3373.15	1711.81					3602.26	1537.58					3530.53	1613.4
[truncated: 27 more columns]
